# Supplementary material for: Epidemiological and Evolutionary Analysis of West Nile Virus Lineage 2 in Italy
Source: Viruses. 2022 Dec 22;15(1):35. doi: 10.3390/v15010035 (PMC9866873; doi:10.3390/v15010035)
Supplement: Supplementary file 1 [file viruses-15-00035-s001.zip]

Archive with 12 entries (12 files):
- List of supplementary materials.xlsx
- SupplementaryFigure1.jpg
- SupplementaryFigure2.jpg
- SupplementaryFigure3.jpg
- SupplementaryFigure4.jpg
- Supplementary_Figures.pdf
- Supplementary_Table_1.xlsx
- Supplementary_Table_2.xlsx
- Supplementary_Table_3.xlsx
- Supplementary_Video_1.gif
- Supplementary_Video_2.gif
- viruses-2080739-File S1-Group authorship list.xlsx
