# Supplementary material for: Epidemiological and Evolutionary Analysis of West Nile Virus Lineage 2 in Italy
Source: Viruses. 2022 Dec 22;15(1):35. doi: 10.3390/v15010035 (PMC9866873; doi:10.3390/v15010035)
Supplement: Supplementary file 1 [file viruses-15-00035-s001.zip › List of supplementary materials.xlsx]

## Sheet: Sup.Mat.
Filename	Description	Location
Supplementary Figure 1	Phylogenetic tree comparison: 368 WNV, cc VS bd	Publication website
Supplementary Figure 2	Phylogeographic scenario (HPDs)	Publication website
Supplementary Figure 3	Phylogeographic scenario (from .trees file)	Publication website
Supplementary Figure 4	Bayesian skyline plot of 74 WNV Italian genomes	Publication website
Supplementary Table 1	Surveillance data_Animals & Humans	Publication website
Supplementary Table 2	Metadata for 2478 WNV genome sequences	Publication website
Supplementary Table 3	Phylogenetic models	Publication website
Group Authorship List	List of authors included in "WNV working group"	Supplementary materials folder
