# Supplementary material for: Epidemiological and Evolutionary Analysis of West Nile Virus Lineage 2 in Italy
Source: Viruses. 2022 Dec 22;15(1):35. doi: 10.3390/v15010035 (PMC9866873; doi:10.3390/v15010035)
Supplement: Supplementary file 1 [file viruses-15-00035-s001.zip › Supplementary_Table_1.xlsx]

## Sheet: Birds & Mosquitoes
Molecular tests among birds and mosquitoes - Lineage 2-specific rt-PCR
Year	Sampling Date	Month	Week	Region	Province	Municipality	Disease	Category	N. of positive cases
2011	2011-08-19	8	34	Friuli-Venezia Giulia	UD	PALAZZOLO DELLO STELLA	West Nile Fever	Mosquitoes	1
	2011-09-14	9	38	Friuli-Venezia Giulia	UD	BAGNARIA ARSA	West Nile Fever	Mosquitoes	1
	2011-09-30	9	40	Veneto	TV	ORMELLE	West Nile Fever	Wild birds	1
2012	2012-08-07	8	32	Sardinia	OT	OLBIA	West Nile Fever	Target birds	2
	2012-08-08	8	32	Sardinia	VS	SARDARA	West Nile Fever	Target birds	1
						VILLACIDRO	West Nile Fever	Target birds	1
	2012-08-10	8	32	Sardinia	OR	USELLUS	West Nile Fever	Wild birds	1
	2012-08-18	8	33	Sardinia	VS	GUSPINI	West Nile Fever	Target birds	1
	2012-08-21	8	34	Veneto	RO	CENESELLI	West Nile Fever	Mosquitoes	1
	2012-09-20	9	38	Sardinia	OR	SOLARUSSA	West Nile Fever	Wild birds	1
	2012-10-02	10	40	Sardinia	OR	RUINAS	West Nile Fever	Target birds	1
2013	2013-09-19	9	38	Sardinia	NU	DORGALI	West Nile Fever	Target birds	1
	2013-09-30	9	40	Sardinia	SS	MUROS	West Nile Fever	Wild birds	1
2014	2014-07-03	7	27	Emilia-Romagna	BS	REMEDELLO	West Nile Fever	Mosquitoes	2
	2014-07-04	7	27	Emilia-Romagna	PR	COLORNO	West Nile Fever	Mosquitoes	1
	2014-07-07	7	28	Emilia-Romagna	PR	SAN SECONDO PARMENSE	West Nile Fever	Target birds	2
	2014-07-09	7	28	Emilia-Romagna	BO	MOLINELLA	West Nile Fever	Mosquitoes	1
	2014-07-16	7	29	Friuli-Venezia Giulia	UD	BAGNARIA ARSA	West Nile Fever	Mosquitoes	1
	2014-07-17	7	29	Emilia-Romagna	PR	TORRILE	West Nile Fever	Mosquitoes	4
				Lombardy	BS	ROVATO	West Nile Fever	Mosquitoes	1
	2014-07-21	7	30	Emilia-Romagna	PR	SISSA TRECASALI	West Nile Fever	Target birds	6
					RE	GUASTALLA	West Nile Fever	Target birds	1
				Lombardy	MN	VIADANA	West Nile Fever	Target birds	1
	2014-07-22	7	30	Emilia-Romagna	BO	ANZOLA DELL'EMILIA	West Nile Fever	Mosquitoes	1
				Lombardy	LO	BORGHETTO LODIGIANO	West Nile Fever	Mosquitoes	11
	2014-07-23	7	30	Emilia-Romagna	MO	CAVEZZO	West Nile Fever	Target birds	1
						CONCORDIA SULLA SECCHIA	West Nile Fever	Mosquitoes	4
						MIRANDOLA	West Nile Fever	Mosquitoes	4
	2014-07-24	7	30	Sardinia	SS	SAN TEODORO	West Nile Fever	Mosquitoes	1
	2014-07-26	7	30	Emilia-Romagna	FE	PORTOMAGGIORE	West Nile Fever	Wild birds	1
	2014-07-28	7	31	Emilia-Romagna	FE	FERRARA	West Nile Fever	Mosquitoes	2
								Target birds	6
								Wild birds	3
					PR	MEDESANO	West Nile Fever	Target birds	1
	2014-07-29	7	31	Emilia-Romagna	MO	FINALE EMILIA	West Nile Fever	Mosquitoes	5
					PR	SISSA TRECASALI	West Nile Fever	Mosquitoes	2
					RE	NOVELLARA	West Nile Fever	Mosquitoes	4
						REGGIO NELL'EMILIA	West Nile Fever	Mosquitoes	3
	2014-08-05	8	32	Emilia-Romagna	PC	PIACENZA	West Nile Fever	Mosquitoes	1
								Target birds	1
				Lombardy	MN	SAN BENEDETTO PO	West Nile Fever	Mosquitoes	3
	2014-08-06	8	32	Emilia-Romagna	BO	BUDRIO	West Nile Fever	Mosquitoes	1
						CREVALCORE	West Nile Fever	Mosquitoes	5
						SALA BOLOGNESE	West Nile Fever	Mosquitoes	1
					FE	CODIGORO	West Nile Fever	Wild birds	1
						GORO	West Nile Fever	Mosquitoes	2
	2014-08-07	8	32	Emilia-Romagna	RE	CAMPEGINE	West Nile Fever	Mosquitoes	2
						LUZZARA	West Nile Fever	Mosquitoes	3
						SAN MARTINO IN RIO	West Nile Fever	Mosquitoes	2
	2014-08-11	8	33	Emilia-Romagna	FE	POGGIO RENATICO	West Nile Fever	Target birds	1
	2014-08-12	8	33	Emilia-Romagna	PR	SORAGNA	West Nile Fever	Mosquitoes	2
	2014-08-13	8	33	Emilia-Romagna	FE	TRESIGNANA	West Nile Fever	Target birds	2
	2014-08-14	8	33	Emilia-Romagna	PR	COLLECCHIO	West Nile Fever	Wild birds	1
	2014-08-18	8	34	Lombardy	MN	SAN GIORGIO BIGARELLO	West Nile Fever	Target birds	1
	2014-08-19	8	34	Emilia-Romagna	FE	BONDENO	West Nile Fever	Mosquitoes	1
					MO	CARPI	West Nile Fever	Mosquitoes	2
						FORMIGINE	West Nile Fever	Mosquitoes	1
					PC	CALENDASCO	West Nile Fever	Mosquitoes	4
						CASTELVETRO PIACENTINO	West Nile Fever	Mosquitoes	1
	2014-08-20	8	34	Emilia-Romagna	FE	ARGENTA	West Nile Fever	Mosquitoes	2
	2014-08-21	8	34	Emilia-Romagna	RE	CASTELNOVO DI SOTTO	West Nile Fever	Equids	2
	2014-08-25	8	35	Lombardy	PV	CARBONARA AL TICINO	West Nile Fever	Mosquitoes	1
	2014-08-26	8	35	Emilia-Romagna	FE	FERRARA	West Nile Fever	Mosquitoes	3
						FISCAGLIA	West Nile Fever	Mosquitoes	3
					RE	BAGNOLO IN PIANO	West Nile Fever	Mosquitoes	1
						FABBRICO	West Nile Fever	Mosquitoes	1
						GATTATICO	West Nile Fever	Mosquitoes	3
	2014-08-27	8	35	Lombardy	MI	MILANO	West Nile Fever	Target birds	1
						SEGRATE	West Nile Fever	Mosquitoes	1
				Piedmont	AL	VALENZA	West Nile Fever	Mosquitoes	1
	2014-08-28	8	35	Emilia-Romagna	MO	CASTELFRANCO EMILIA	West Nile Fever	Target birds	3
						SAN CESARIO SUL PANARO	West Nile Fever	Target birds	2
	2014-08-30	8	35	Emilia-Romagna	PR	NOCETO	West Nile Fever	Wild birds	1
	2014-09-01	9	36	Emilia-Romagna	BO	MINERBIO	West Nile Fever	Target birds	1
	2014-09-02	9	36	Emilia-Romagna	FE	COPPARO	West Nile Fever	Mosquitoes	2
						MESOLA	West Nile Fever	Mosquitoes	5
						RIVA DEL PO	West Nile Fever	Mosquitoes	2
								Wild birds	1
					MO	MODENA	West Nile Fever	Mosquitoes	2
					PC	CADEO	West Nile Fever	Mosquitoes	1
	2014-09-04	9	36	Emilia-Romagna	BO	BARICELLA	West Nile Fever	Mosquitoes	1
				Lombardy	BS	BORGO SAN GIACOMO	West Nile Fever	Mosquitoes	1
	2014-09-09	9	37	Emilia-Romagna	FE	COMACCHIO	West Nile Fever	Mosquitoes	1
						OSTELLATO	West Nile Fever	Mosquitoes	1
					PC	CARPANETO PIACENTINO	West Nile Fever	Equids	1
	2014-09-10	9	37	Emilia-Romagna	RA	LUGO	West Nile Fever	Mosquitoes	1
				Piedmont	AL	SAN SALVATORE MONFERRATO	West Nile Fever	Mosquitoes	1
	2014-09-13	9	37	Emilia-Romagna	BO	SAN GIOVANNI IN PERSICETO	West Nile Fever	Target birds	1
	2014-09-16	9	38	Emilia-Romagna	RA	RAVENNA	West Nile Fever	Target birds	1
	2014-09-17	9	38	Lombardy	MN	BORGO VIRGILIO	West Nile Fever	Target birds	1
	2014-09-23	9	39	Veneto	PN	FIUME VENETO	West Nile Fever	Mosquitoes	1
	2014-09-26	9	39	Lombardy	LC	OGGIONO	West Nile Fever	Target birds	1
	2014-09-30	9	40	Lombardy	BS	VISANO	West Nile Fever	Target birds	1
	2014-10-27	10	44	Liguria	GE	GENOVA	West Nile Fever	Mosquitoes	1
2015	2015-05-28	5	22	Lombardy	CR	STAGNO LOMBARDO	West Nile Fever	Target birds	1
	2015-07-13	7	29	Emilia-Romagna	MO	CAVEZZO	West Nile Fever	Target birds	7
					RE	CADELBOSCO DI SOPRA	West Nile Fever	Target birds	2
				Lombardy	PV	VOGHERA	West Nile Fever	Mosquitoes	1
	2015-07-14	7	29	Emilia-Romagna	RE	BAGNOLO IN PIANO	West Nile Fever	Mosquitoes	1
	2015-07-15	7	29	Lombardy	LO	BORGHETTO LODIGIANO	West Nile Fever	Mosquitoes	1
						MALEO	West Nile Fever	Mosquitoes	1
	2015-07-21	7	30	Emilia-Romagna	FE	BONDENO	West Nile Fever	Mosquitoes	3
								Target birds	1
					MO	CONCORDIA SULLA SECCHIA	West Nile Fever	Mosquitoes	9
						NOVI DI MODENA	West Nile Fever	Mosquitoes	5
				Lombardy	MI	ROSATE	West Nile Fever	Mosquitoes	1
	2015-07-22	7	30	Lombardy	BS	BORGO SAN GIACOMO	West Nile Fever	Mosquitoes	2
					MI	SAN GIULIANO MILANESE	West Nile Fever	Mosquitoes	1
	2015-07-23	7	30	Emilia-Romagna	RE	CASTELNOVO DI SOTTO	West Nile Fever	Target birds	1
				Lombardy	FE	VOGHIERA	West Nile Fever	Wild birds	1
	2015-07-25	7	30	Emilia-Romagna	FE	POGGIO RENATICO	West Nile Fever	Target birds	1
								Wild birds	1
	2015-07-27	7	31	Emilia-Romagna	RE	NOVELLARA	West Nile Fever	Mosquitoes	7
								Target birds	8
	2015-07-28	7	31	Emilia-Romagna	PR	SISSA TRECASALI	West Nile Fever	Mosquitoes	1
						TORRILE	West Nile Fever	Mosquitoes	2
					RE	FABBRICO	West Nile Fever	Mosquitoes	5
						GATTATICO	West Nile Fever	Mosquitoes	5
						REGGIO NELL'EMILIA	West Nile Fever	Mosquitoes	4
	2015-07-30	7	31	Emilia-Romagna	MO	MIRANDOLA	West Nile Fever	Mosquitoes	4
								Target birds	3
					PC	CALENDASCO	West Nile Fever	Mosquitoes	1
	2015-08-01	8	31	Emilia-Romagna	FE	VIGARANO MAINARDA	West Nile Fever	Wild birds	1
	2015-08-04	8	32	Emilia-Romagna	FE	FERRARA	West Nile Fever	Mosquitoes	1
								Wild birds	2
					MO	CAMPOSANTO	West Nile Fever	Mosquitoes	1
						FINALE EMILIA	West Nile Fever	Mosquitoes	3
								Wild birds	1
						FORMIGINE	West Nile Fever	Mosquitoes	1
					PR	COLORNO	West Nile Fever	Mosquitoes	1
						SORAGNA	West Nile Fever	Mosquitoes	1
	2015-08-05	8	32	Emilia-Romagna	MO	CASTELFRANCO EMILIA	West Nile Fever	Target birds	2
						SAN CESARIO SUL PANARO	West Nile Fever	Target birds	2
	2015-08-06	8	32	Lombardy	MN	MOGLIA	West Nile Fever	Target birds	1
						VIADANA	West Nile Fever	Target birds	1
					PV	CARBONARA AL TICINO	West Nile Fever	Mosquitoes	2
						PARONA	West Nile Fever	Mosquitoes	2
						PAVIA	West Nile Fever	Mosquitoes	1
				Piedmont	AL	TICINETO	West Nile Fever	Mosquitoes	1
				Veneto	VR	MINERBE	West Nile Fever	Mosquitoes	1
	2015-08-11	8	33	Emilia-Romagna	PC	CORTEMAGGIORE	West Nile Fever	Mosquitoes	3
					RE	ALBINEA	West Nile Fever	Mosquitoes	1
						BRESCELLO	West Nile Fever	Mosquitoes	2
						SAN MARTINO IN RIO	West Nile Fever	Mosquitoes	3
				Friuli-Venezia Giulia	UD	PALAZZOLO DELLO STELLA	West Nile Fever	Mosquitoes	1
				Lombardy	CR	RIVAROLO DEL RE ED UNITI	West Nile Fever	Mosquitoes	1
				Piedmont	NO	NOVARA	West Nile Fever	Mosquitoes	1
	2015-08-12	8	33	Emilia-Romagna	MO	RAVARINO	West Nile Fever	Target birds	10
	2015-08-13	8	33	Emilia-Romagna	BO	CREVALCORE	West Nile Fever	Mosquitoes	1
					FE	CENTO	West Nile Fever	Target birds	1
	2015-08-14	8	33	Piedmont	AL	BALZOLA	West Nile Fever	Wild birds	1
	2015-08-16	8	34	Sardinia	SS	OLBIA	West Nile Fever	Target birds	2
	2015-08-18	8	34	Lombardy	MN	BORGOCARBONARA	West Nile Fever	Target birds	1
	2015-08-19	8	34	Lombardy	MI	ROSATE	West Nile Fever	Mosquitoes	2
	2015-08-20	8	34	Piedmont	AL	BALZOLA	West Nile Fever	Wild birds	1
	2015-08-21	8	34	Piedmont	NO	NOVARA	West Nile Fever	Mosquitoes	1
	2015-08-25	8	35	Emilia-Romagna	BO	SAN GIOVANNI IN PERSICETO	West Nile Fever	Mosquitoes	1
								Target birds	1
					FE	OSTELLATO	West Nile Fever	Mosquitoes	1
	2015-08-26	8	35	Piedmont	VC	SALASCO	West Nile Fever	Mosquitoes	1
	2015-09-01	9	36	Emilia-Romagna	BO	MINERBIO	West Nile Fever	Target birds	1
				Piedmont	AL	CAPRIATA D'ORBA	West Nile Fever	Target birds	3
	2015-09-06	9	37	Sardinia	SS	OLBIA	West Nile Fever	Target birds	2
	2015-09-07	9	37	Sardinia	NU	SINISCOLA	West Nile Fever	Wild birds	2
	2015-09-09	9	37	Emilia-Romagna	BO	BARICELLA	West Nile Fever	Mosquitoes	3
						SAN PIETRO IN CASALE	West Nile Fever	Mosquitoes	1
					PC	CASTELVETRO PIACENTINO	West Nile Fever	Mosquitoes	1
						PIACENZA	West Nile Fever	Mosquitoes	2
								Target birds	1
				Lombardy	CR	CREMOSANO	West Nile Fever	Target birds	1
						TORRE DE' PICENARDI	West Nile Fever	Mosquitoes	1
	2015-09-14	9	38	Piedmont	AL	ALICE BEL COLLE	West Nile Fever	Equids	1
	2015-09-15	9	38	Emilia-Romagna	FE	COPPARO	West Nile Fever	Target birds	1
	2015-09-18	9	38	Lombardy	MI	INVERUNO	West Nile Fever	Target birds	1
	2015-09-21	9	39	Veneto	RO	CENESELLI	West Nile Fever	Mosquitoes	1
	2015-09-23	9	39	Emilia-Romagna	BO	SASSO MARCONI	West Nile Fever	Wild birds	1
				Piedmont	TO	VEROLENGO	West Nile Fever	Mosquitoes	1
					VC	TRINO	West Nile Fever	Mosquitoes	1
	2015-10-29	10	44	Sardinia	SS	ARZACHENA	West Nile Fever	Target birds	1
2016	2016-07-05	7	28	Lombardy	MN	SAN BENEDETTO PO	West Nile Fever	Mosquitoes	5
	2016-07-14	7	29	Emilia-Romagna	BO	BUDRIO	West Nile Fever	Mosquitoes	8
								Target birds	3
						MEDICINA	West Nile Fever	Mosquitoes	4
						SAN PIETRO IN CASALE	West Nile Fever	Mosquitoes	2
	2016-07-19	7	30	Emilia-Romagna	MO	FINALE EMILIA	West Nile Fever	Mosquitoes	4
					RE	CAMPEGINE	West Nile Fever	Mosquitoes	1
				Veneto	RO	CENESELLI	West Nile Fever	Mosquitoes	5
	2016-07-21	7	30	Veneto	VR	ERBE'	West Nile Fever	Mosquitoes	2
	2016-07-25	7	31	Emilia-Romagna	FE	TERRE DEL RENO	West Nile Fever	Mosquitoes	1
								Wild birds	1
	2016-07-27	7	31	Emilia-Romagna	BO	BOLOGNA	West Nile Fever	Mosquitoes	3
								Target birds	3
						CREVALCORE	West Nile Fever	Mosquitoes	1
					FE	BONDENO	West Nile Fever	Mosquitoes	6
						CODIGORO	West Nile Fever	Wild birds	1
					PR	ROCCABIANCA	West Nile Fever	Mosquitoes	1
	2016-07-28	7	31	Veneto	VR	CASALEONE	West Nile Fever	Mosquitoes	5
	2016-07-30	7	31	Emilia-Romagna	FC	FORLI'	West Nile Fever	Target birds	3
	2016-08-02	8	32	Emilia-Romagna	BO	CASTEL SAN PIETRO TERME	West Nile Fever	Target birds	7
					FE	ARGENTA	West Nile Fever	Mosquitoes	2
								Target birds	1
								Wild birds	1
					MO	MIRANDOLA	West Nile Fever	Mosquitoes	6
						NONANTOLA	West Nile Fever	Mosquitoes	1
						SAN PROSPERO	West Nile Fever	Mosquitoes	3
					PC	GRAGNANO TREBBIENSE	West Nile Fever	Mosquitoes	2
					RE	BAGNOLO IN PIANO	West Nile Fever	Mosquitoes	6
						CORREGGIO	West Nile Fever	Target birds	2
						FABBRICO	West Nile Fever	Mosquitoes	2
						NOVELLARA	West Nile Fever	Mosquitoes	6
								Target birds	4
						SAN MARTINO IN RIO	West Nile Fever	Mosquitoes	4
				Veneto	RO	BADIA POLESINE	West Nile Fever	Mosquitoes	1
						FICAROLO	West Nile Fever	Mosquitoes	1
						VILLANOVA DEL GHEBBO	West Nile Fever	Mosquitoes	3
	2016-08-03	8	32	Emilia-Romagna	FE	JOLANDA DI SAVOIA	West Nile Fever	Mosquitoes	1
					RA	RAVENNA	West Nile Fever	Mosquitoes	2
								Target birds	4
								Wild birds	1
	2016-08-04	8	32	Emilia-Romagna	BO	SAN GIORGIO DI PIANO	West Nile Fever	Target birds	3
				Veneto	VR	NOGAROLE ROCCA	West Nile Fever	Mosquitoes	4
	2016-08-05	8	32	Emilia-Romagna	BO	BUDRIO	West Nile Fever	Equids	1
	2016-08-09	8	33	Emilia-Romagna	BO	BARICELLA	West Nile Fever	Mosquitoes	7
					FE	FERRARA	West Nile Fever	Mosquitoes	1
								Target birds	3
								Wild birds	14
						POGGIO RENATICO	West Nile Fever	Mosquitoes	2
	2016-08-10	8	33	Emilia-Romagna	BO	MOLINELLA	West Nile Fever	Mosquitoes	2
						SALA BOLOGNESE	West Nile Fever	Mosquitoes	1
	2016-08-11	8	33	Veneto	VR	MINERBE	West Nile Fever	Mosquitoes	1
	2016-08-12	8	33	Emilia-Romagna	PC	PIACENZA	West Nile Fever	Target birds	3
	2016-08-16	8	34	Emilia-Romagna	BO	MALALBERGO	West Nile Fever	Equids	3
	2016-08-17	8	34	Emilia-Romagna	FE	CENTO	West Nile Fever	Wild birds	1
						OSTELLATO	West Nile Fever	Mosquitoes	7
					MO	NOVI DI MODENA	West Nile Fever	Mosquitoes	2
					PC	PIACENZA	West Nile Fever	Mosquitoes	1
					PR	SISSA TRECASALI	West Nile Fever	Target birds	1
				Lombardy	MN	MOTTEGGIANA	West Nile Fever	Mosquitoes	1
	2016-08-18	8	34	Lombardy	MN	QUISTELLO	West Nile Fever	Target birds	2
				Veneto	VI	GRISIGNANO DI ZOCCO	West Nile Fever	Mosquitoes	1
	2016-08-19	8	34	Emilia-Romagna	FE	RIVA DEL PO	West Nile Fever	Mosquitoes	2
				Lombardy	PV	TROMELLO	West Nile Fever	Mosquitoes	1
	2016-08-23	8	35	Emilia-Romagna	BO	SAN GIOVANNI IN PERSICETO	West Nile Fever	Mosquitoes	2
					FE	COMACCHIO	West Nile Fever	Mosquitoes	1
					PR	SORAGNA	West Nile Fever	Mosquitoes	1
	2016-08-25	8	35	Veneto	VI	POJANA MAGGIORE	West Nile Fever	Mosquitoes	1
	2016-08-26	8	35	Lombardy	LO	BORGHETTO LODIGIANO	West Nile Fever	Mosquitoes	1
	2016-08-30	8	36	Emilia-Romagna	MO	CONCORDIA SULLA SECCHIA	West Nile Fever	Mosquitoes	2
						MODENA	West Nile Fever	Mosquitoes	1
				Lombardy	MN	ASOLA	West Nile Fever	Mosquitoes	1
	2016-09-01	9	36	Emilia-Romagna	BO	CALDERARA DI RENO	West Nile Fever	Target birds	1
	2016-09-02	9	36	Piedmont	VC	VERCELLI	West Nile Fever	Target birds	1
						VILLATA	West Nile Fever	Target birds	1
	2016-09-05	9	37	Emilia-Romagna	BO	MALALBERGO	West Nile Fever	Target birds	2
					RE	NOVELLARA	West Nile Fever	Target birds	1
				Lombardy	PV	PARONA	West Nile Fever	Mosquitoes	1
	2016-09-06	9	37	Emilia-Romagna	RA	RUSSI	West Nile Fever	Target birds	3
	2016-09-08	9	37	Emilia-Romagna	BO	GALLIERA	West Nile Fever	Target birds	2
	2016-09-09	9	37	Emilia-Romagna	PR	PARMA	West Nile Fever	Target birds	4
	2016-09-13	9	38	Emilia-Romagna	MO	CAVEZZO	West Nile Fever	Target birds	1
				Lombardy	MN	PORTO MANTOVANO	West Nile Fever	Mosquitoes	1
	2016-09-15	9	38	Lombardy	BS	LENO	West Nile Fever	Mosquitoes	1
	2016-09-16	9	38	Lombardy	LO	BORGHETTO LODIGIANO	West Nile Fever	Mosquitoes	1
	2016-09-20	9	39	Emilia-Romagna	PR	TRAVERSETOLO	West Nile Fever	Wild birds	1
				Piedmont	AL	TICINETO	West Nile Fever	Mosquitoes	1
				Veneto	RO	COSTA DI ROVIGO	West Nile Fever	Target birds	1
						PAPOZZE	West Nile Fever	Mosquitoes	1
	2016-09-22	9	39	Emilia-Romagna	PC	PONTE DELL'OLIO	West Nile Fever	Wild birds	1
				Veneto	PD	CASALE DI SCODOSIA	West Nile Fever	Mosquitoes	1
	2016-09-26	9	40	Piedmont	TO	ANDEZENO	West Nile Fever	Target birds	1
	2016-09-27	9	40	Lombardy	AL	BERGAMASCO	West Nile Fever	Target birds	2
					MB	CAVENAGO DI BRIANZA	West Nile Fever	Target birds	1
					PV	TRAVACO' SICCOMARIO	West Nile Fever	Target birds	1
	2016-09-30	9	40	Lombardy	MN	GONZAGA	West Nile Fever	Target birds	1
	2016-11-05	11	45	Emilia-Romagna	BO	CASTEL GUELFO DI BOLOGNA	West Nile Fever	Target birds	2
	2016-11-10	11	46	Piedmont	TO	PECETTO TORINESE	West Nile Fever	Target birds	1
	2016-11-30	11	49	Sardinia	SS	BUDONI	West Nile Fever	Wild birds	1
	2016-09-20	9	39	Emilia-Romagna	FE	FERRARA	West Nile Fever	Wild birds	1
	2016-09-27	9	40	Emilia-Romagna	MO	CONCORDIA SULLA SECCHIA	West Nile Fever	Mosquitoes	1
	2016-10-18	10	43	Sardinia	OR	ORISTANO	West Nile Fever	Mosquitoes	1
	2016-12-15	12	51	Piedmont	TO	AVIGLIANA	West Nile Fever	Wild birds	1
2017	2017-01-27	1	4	Emilia-Romagna	BO	BUDRIO	West Nile Fever	Wild birds	1
	2017-06-30	6	26	Emilia-Romagna	RE	NOVELLARA	West Nile Fever	Mosquitoes	3
								Target birds	2
	2017-07-05	7	27	Emilia-Romagna	MO	FORMIGINE	West Nile Fever	Mosquitoes	1
						SAN PROSPERO	West Nile Fever	Mosquitoes	1
	2017-07-11	7	28	Emilia-Romagna	BO	CREVALCORE	West Nile Fever	Mosquitoes	5
					FE	JOLANDA DI SAVOIA	West Nile Fever	Mosquitoes	1
					RA	RUSSI	West Nile Fever	Target birds	4
				Veneto	RO	PORTO VIRO	West Nile Fever	Mosquitoes	2
					VE	CAVARZERE	West Nile Fever	Mosquitoes	6
	2017-07-12	7	28	Emilia-Romagna	RA	RAVENNA	West Nile Fever	Mosquitoes	1
				Lombardy	BS	BORGO SAN GIACOMO	West Nile Fever	Mosquitoes	1
					MI	CERRO AL LAMBRO	West Nile Fever	Mosquitoes	1
	2017-07-13	7	28	Veneto	PD	CASALE DI SCODOSIA	West Nile Fever	Mosquitoes	1
	2017-07-16	7	29	Emilia-Romagna	RE	FABBRICO	West Nile Fever	Mosquitoes	1
								Target birds	1
						GUASTALLA	West Nile Fever	Target birds	1
	2017-07-17	7	29	Emilia-Romagna	BO	CASTEL SAN PIETRO TERME	West Nile Fever	Target birds	1
	2017-07-18	7	29	Emilia-Romagna	MO	MODENA	West Nile Fever	Mosquitoes	2
	2017-07-25	7	30	Emilia-Romagna	FE	RIVA DEL PO	West Nile Fever	Mosquitoes	1
				Veneto	PD	TRIBANO	West Nile Fever	Mosquitoes	1
					RO	ROVIGO	West Nile Fever	Mosquitoes	1
	2017-07-26	7	30	Emilia-Romagna	RE	REGGIO NELL'EMILIA	West Nile Fever	Mosquitoes	3
	2017-07-27	7	30	Veneto	VR	MINERBE	West Nile Fever	Mosquitoes	2
	2017-07-31	7	31	Lombardy	PV	PARONA	West Nile Fever	Mosquitoes	4
	2017-08-01	8	31	Lombardy	MN	MOTTEGGIANA	West Nile Fever	Mosquitoes	1
	2017-08-02	8	31	Emilia-Romagna	BO	BUDRIO	West Nile Fever	Mosquitoes	2
					FE	OSTELLATO	West Nile Fever	Mosquitoes	1
					MO	NONANTOLA	West Nile Fever	Mosquitoes	1
						SAN CESARIO SUL PANARO	West Nile Fever	Mosquitoes	2
	2017-08-04	8	31	Emilia-Romagna	RE	CADELBOSCO DI SOPRA	West Nile Fever	Target birds	3
	2017-08-07	8	32	Emilia-Romagna	BO	GALLIERA	West Nile Fever	Target birds	1
						MINERBIO	West Nile Fever	Target birds	2
	2017-08-08	8	32	Emilia-Romagna	FE	BONDENO	West Nile Fever	Mosquitoes	6
								Wild birds	1
						GORO	West Nile Fever	Mosquitoes	1
					MO	FINALE EMILIA	West Nile Fever	Mosquitoes	3
						NOVI DI MODENA	West Nile Fever	Mosquitoes	1
					RE	BAGNOLO IN PIANO	West Nile Fever	Mosquitoes	2
						CAMPEGINE	West Nile Fever	Mosquitoes	1
				Veneto	VE	CHIOGGIA	West Nile Fever	Mosquitoes	2
	2017-08-09	8	32	Emilia-Romagna	BO	ANZOLA DELL'EMILIA	West Nile Fever	Mosquitoes	1
				Veneto	VE	VENEZIA	West Nile Fever	Wild birds	2
	2017-08-10	8	32	Emilia-Romagna	BO	VALSAMOGGIA	West Nile Fever	Wild birds	1
					FE	FERRARA	West Nile Fever	Target birds	1
								Wild birds	14
	2017-08-16	8	33	Emilia-Romagna	PC	PIACENZA	West Nile Fever	Target birds	1
	2017-08-17	8	33	Veneto	TV	PREGANZIOL	West Nile Fever	Mosquitoes	1
					VE	QUARTO D'ALTINO	West Nile Fever	Mosquitoes	1
					VR	ERBE'	West Nile Fever	Mosquitoes	1
	2017-08-18	8	33	Lombardy	LO	TAVAZZANO CON VILLAVESCO	West Nile Fever	Target birds	1
				Veneto	RO	VILLANOVA DEL GHEBBO	West Nile Fever	Mosquitoes	1
	2017-08-22	8	34	Emilia-Romagna	BO	CALDERARA DI RENO	West Nile Fever	Target birds	1
	2017-08-23	8	34	Emilia-Romagna	MO	MIRANDOLA	West Nile Fever	Mosquitoes	1
				Veneto	RO	PORTO TOLLE	West Nile Fever	Mosquitoes	1
					VE	CAMPAGNA LUPIA	West Nile Fever	Mosquitoes	1
	2017-08-24	8	34	Emilia-Romagna	FE	POGGIO RENATICO	West Nile Fever	Mosquitoes	1
	2017-08-28	8	35	Emilia-Romagna	FE	COMACCHIO	West Nile Fever	Wild birds	2
				Lombardy	MI	ALBAIRATE	West Nile Fever	Target birds	1
					PV	SANT'ANGELO LOMELLINA	West Nile Fever	Mosquitoes	2
				Veneto	VE	VENEZIA	West Nile Fever	Wild birds	1
	2017-08-29	8	35	Lombardy	PV	CERETTO LOMELLINA	West Nile Fever	Target birds	2
	2017-08-30	8	35	Toscany	LI	PIOMBINO	West Nile Fever	Equids	1
	2017-08-31	8	35	Emilia-Romagna	BO	MOLINELLA	West Nile Fever	Mosquitoes	1
				Veneto	PD	GAZZO	West Nile Fever	Mosquitoes	1
	2017-09-01	9	35	Emilia-Romagna	FE	MESOLA	West Nile Fever	Mosquitoes	1
	2017-09-05	9	36	Emilia-Romagna	RE	CAVRIAGO	West Nile Fever	Target birds	1
				Toscany	LI	SUVERETO	West Nile Fever	Equids	1
	2017-09-06	9	36	Toscany	LI	CAMPIGLIA MARITTIMA	West Nile Fever	Equids	4
	2017-09-07	9	36	Emilia-Romagna	FE	TERRE DEL RENO	West Nile Fever	Mosquitoes	1
	2017-09-13	9	37	Lombardy	CR	CAPPELLA DE' PICENARDI	West Nile Fever	Target birds	1
					MI	CANEGRATE	West Nile Fever	Target birds	1
	2017-09-15	9	37	Emilia-Romagna	BO	BARICELLA	West Nile Fever	Target birds	3
						MALALBERGO	West Nile Fever	Target birds	1
	2017-09-19	9	38	Emilia-Romagna	MO	FIORANO MODENESE	West Nile Fever	Target birds	1
				Toscany	LI	CASTAGNETO CARDUCCI	West Nile Fever	Equids	1
	2017-09-20	9	38	Piedmont	VC	PRAROLO	West Nile Fever	Target birds	1
						VERCELLI	West Nile Fever	Target birds	1
	2017-09-21	9	38	Sardinia	SU	SARDARA	West Nile Fever	Target birds	2
	2017-09-26	9	39	Sardinia	OR	PAULILATINO	West Nile Fever	Target birds	1
						SANTA GIUSTA	West Nile Fever	Target birds	1
				Toscany	LI	PIOMBINO	West Nile Fever	Equids	1
	2017-09-29	9	39	Sardinia	SU	SARDARA	West Nile Fever	Target birds	1
	2017-10-03	10	40	Toscany	LI	CAMPIGLIA MARITTIMA	West Nile Fever	Equids	4
	2017-10-19	10	42	Emilia-Romagna	BO	MOLINELLA	West Nile Fever	Wild birds	1
	2017-10-27	10	43	Sardinia	SS	BUDONI	West Nile Fever	Wild birds	1
	2017-10-31	10	44	Sardinia	SS	MONTI	West Nile Fever	Target birds	1
	2017-11-02	11	44	Emilia-Romagna	BO	CASTEL SAN PIETRO TERME	West Nile Fever	Target birds	1
	2017-11-06	11	45	Emilia-Romagna	BO	CALDERARA DI RENO	West Nile Fever	Target birds	2
	2017-11-10	11	45	Sardinia	OR	ORISTANO	West Nile Fever	Target birds	1
					SS	AGLIENTU	West Nile Fever	Target birds	1
	2017-11-17	11	46	Sardinia	OR	MARRUBIU	West Nile Fever	Wild birds	1
					SU	SARDARA	West Nile Fever	Target birds	1
	2017-08-28	8	35	Emilia-Romagna	RE	POVIGLIO	West Nile Fever	Target birds	1
2018	2018-06-07	6	23	Veneto	VR	VILLA BARTOLOMEA	West Nile Fever	Mosquitoes	6
	2018-06-12	6	24	Veneto	VE	JESOLO	West Nile Fever	Mosquitoes	10
	2018-06-15	6	24	Emilia-Romagna	RE	FABBRICO	West Nile Fever	Mosquitoes	7
								Target birds	1
						RIO SALICETO	West Nile Fever	Mosquitoes	1
								Target birds	2
	2018-06-18	6	25	Emilia-Romagna	BO	BARICELLA	West Nile Fever	Mosquitoes	7
						GALLIERA	West Nile Fever	Target birds	13
						MALALBERGO	West Nile Fever	Target birds	11
				Veneto	TV	MOTTA DI LIVENZA	West Nile Fever	Mosquitoes	6
	2018-06-19	6	25	Emilia-Romagna	FE	BONDENO	West Nile Fever	Mosquitoes	9
								Wild birds	9
	2018-06-21	6	25	Emilia-Romagna	FE	ARGENTA	West Nile Fever	Mosquitoes	9
								Wild birds	3
					RA	RAVENNA	West Nile Fever	Mosquitoes	2
								Target birds	9
				Veneto	VR	MINERBE	West Nile Fever	Mosquitoes	12
	2018-06-26	6	26	Emilia-Romagna	FE	MESOLA	West Nile Fever	Mosquitoes	4
				Veneto	PD	SANTA GIUSTINA IN COLLE	West Nile Fever	Mosquitoes	3
					RO	BADIA POLESINE	West Nile Fever	Mosquitoes	5
						CENESELLI	West Nile Fever	Mosquitoes	11
						FICAROLO	West Nile Fever	Mosquitoes	12
					VE	CAORLE	West Nile Fever	Mosquitoes	3
						CEGGIA	West Nile Fever	Mosquitoes	8
						VENEZIA	West Nile Fever	Mosquitoes	2
					VR	OPPEANO	West Nile Fever	Mosquitoes	7
	2018-06-28	6	26	Emilia-Romagna	BO	CREVALCORE	West Nile Fever	Mosquitoes	7
								Target birds	2
						SALA BOLOGNESE	West Nile Fever	Mosquitoes	3
				Sardinia	SS	ALGHERO	West Nile Fever	Mosquitoes	1
	2018-06-29	6	26	Emilia-Romagna	FE	CODIGORO	West Nile Fever	Wild birds	2
						FERRARA	West Nile Fever	Mosquitoes	14
								Target birds	10
								Wild birds	29
						OSTELLATO	West Nile Fever	Mosquitoes	7
								Target birds	9
				Lazio	RO	CANARO	West Nile Fever	Target birds	1
	2018-06-30	6	26	Veneto	VE	CHIOGGIA	West Nile Fever	Wild birds	1
	2018-07-01	7	27	Emilia-Romagna	FE	MASI TORELLO	West Nile Fever	Wild birds	1
	2018-07-02	7	27	Emilia-Romagna	FE	RIVA DEL PO	West Nile Fever	Mosquitoes	2
								Wild birds	1
	2018-07-03	7	27	Emilia-Romagna	BO	MORDANO	West Nile Fever	Mosquitoes	4
						SAN PIETRO IN CASALE	West Nile Fever	Mosquitoes	4
					FE	RIVA DEL PO	West Nile Fever	Mosquitoes	3
								Wild birds	1
					MO	CONCORDIA SULLA SECCHIA	West Nile Fever	Mosquitoes	4
						FINALE EMILIA	West Nile Fever	Mosquitoes	9
				Lombardy	MN	POGGIO RUSCO	West Nile Fever	Mosquitoes	1
						SAN GIORGIO BIGARELLO	West Nile Fever	Mosquitoes	3
				Veneto	RO	PORTO VIRO	West Nile Fever	Mosquitoes	3
	2018-07-05	7	27	Emilia-Romagna	FC	FORLI'	West Nile Fever	Mosquitoes	2
					FE	POGGIO RENATICO	West Nile Fever	Mosquitoes	5
								Wild birds	4
					MO	MODENA	West Nile Fever	Mosquitoes	3
	2018-07-06	7	27	Emilia-Romagna	RA	RUSSI	West Nile Fever	Target birds	4
				Lombardy	CR	CASALMAGGIORE	West Nile Fever	Target birds	1
				Veneto	PD	ALBIGNASEGO	West Nile Fever	Mosquitoes	2
					VI	BARBARANO MOSSANO	West Nile Fever	Mosquitoes	5
					VR	CASALEONE	West Nile Fever	Mosquitoes	4
	2018-07-08	7	28	Emilia-Romagna	RE	NOVELLARA	West Nile Fever	Mosquitoes	1
								Target birds	2
	2018-07-09	7	28	Lombardy	CR	CASALMAGGIORE	West Nile Fever	Target birds	1
						RIVAROLO DEL RE ED UNITI	West Nile Fever	Target birds	1
					MN	VILLIMPENTA	West Nile Fever	Target birds	1
	2018-07-10	7	28	Emilia-Romagna	FE	COPPARO	West Nile Fever	Mosquitoes	7
								Wild birds	4
						FISCAGLIA	West Nile Fever	Mosquitoes	2
						JOLANDA DI SAVOIA	West Nile Fever	Mosquitoes	5
								Wild birds	1
					PC	CAORSO	West Nile Fever	Mosquitoes	1
				Veneto	RO	TRECENTA	West Nile Fever	Wild birds	1
						VILLANOVA DEL GHEBBO	West Nile Fever	Mosquitoes	3
					TV	PREGANZIOL	West Nile Fever	Mosquitoes	3
					VE	MIRANO	West Nile Fever	Mosquitoes	5
						SAN MICHELE AL TAGLIAMENTO	West Nile Fever	Mosquitoes	8
	2018-07-12	7	28	Veneto	PD	GAZZO	West Nile Fever	Mosquitoes	1
						VIGONZA	West Nile Fever	Mosquitoes	1
					VI	GRISIGNANO DI ZOCCO	West Nile Fever	Mosquitoes	2
					VR	NOGAROLE ROCCA	West Nile Fever	Mosquitoes	5
						VILLAFRANCA DI VERONA	West Nile Fever	Mosquitoes	1
	2018-07-13	7	28	Emilia-Romagna	BO	ANZOLA DELL'EMILIA	West Nile Fever	Mosquitoes	1
						BOLOGNA	West Nile Fever	Mosquitoes	4
								Target birds	12
								Wild birds	1
						BUDRIO	West Nile Fever	Mosquitoes	4
								Target birds	3
						SAN GIOVANNI IN PERSICETO	West Nile Fever	Mosquitoes	9
								Target birds	6
					FE	COMACCHIO	West Nile Fever	Mosquitoes	5
								Wild birds	1
					RE	CORREGGIO	West Nile Fever	Mosquitoes	4
						LUZZARA	West Nile Fever	Mosquitoes	3
	2018-07-14	7	28	Emilia-Romagna	FE	GORO	West Nile Fever	Mosquitoes	2
								Wild birds	1
				Veneto	VE	VENEZIA	West Nile Fever	Wild birds	1
	2018-07-16	7	29	Emilia-Romagna	MO	CAVEZZO	West Nile Fever	Target birds	1
				Lombardy	MN	MOGLIA	West Nile Fever	Target birds	1
						SAN BENEDETTO PO	West Nile Fever	Target birds	1
	2018-07-17	7	29	Emilia-Romagna	BO	BENTIVOGLIO	West Nile Fever	Mosquitoes	1
					MO	MIRANDOLA	West Nile Fever	Mosquitoes	3
					PR	COLORNO	West Nile Fever	Mosquitoes	1
						SORBOLO MEZZANI	West Nile Fever	Mosquitoes	5
				Friuli-Venezia Giulia	PN	FIUME VENETO	West Nile Fever	Mosquitoes	2
				Lombardy	MN	MOTTEGGIANA	West Nile Fever	Mosquitoes	1
						SAN BENEDETTO PO	West Nile Fever	Mosquitoes	5
				Piedmont	TO	LEINI'	West Nile Fever	Target birds	1
					VC	TRINO	West Nile Fever	Mosquitoes	1
				Veneto	RO	GUARDA VENETA	West Nile Fever	Mosquitoes	10
						PAPOZZE	West Nile Fever	Mosquitoes	1
					TV	TREVIGNANO	West Nile Fever	Mosquitoes	1
					VE	CAVARZERE	West Nile Fever	Mosquitoes	6
	2018-07-19	7	29	Emilia-Romagna	MO	FORMIGINE	West Nile Fever	Mosquitoes	3
						NONANTOLA	West Nile Fever	Mosquitoes	8
					PR	ROCCABIANCA	West Nile Fever	Target birds	4
				Veneto	VR	ERBE'	West Nile Fever	Mosquitoes	5
	2018-07-20	7	29	Emilia-Romagna	PV	PARONA	West Nile Fever	Mosquitoes	15
				Lombardy	MN	SERMIDE E FELONICA	West Nile Fever	Target birds	1
					PV	TRAVACO' SICCOMARIO	West Nile Fever	Mosquitoes	1
				Piedmont	TO	CUMIANA	West Nile Fever	Target birds	1
	2018-07-23	7	30	Lombardy	BS	NUVOLENTO	West Nile Fever	Mosquitoes	1
				Veneto	PD	BAGNOLI DI SOPRA	West Nile Fever	Equids	1
	2018-07-24	7	30	Emilia-Romagna	PC	ALSENO	West Nile Fever	Mosquitoes	2
					RA	LUGO	West Nile Fever	Mosquitoes	3
								Target birds	3
								Wild birds	1
				Piedmont	TO	LEINI'	West Nile Fever	Target birds	1
					VC	BIANZE'	West Nile Fever	Target birds	1
				Veneto	TV	PONTE DI PIAVE	West Nile Fever	Mosquitoes	2
	2018-07-25	7	30	Emilia-Romagna	FE	CENTO	West Nile Fever	Target birds	1
						TRESIGNANA	West Nile Fever	Target birds	1
								Wild birds	1
					MO	CARPI	West Nile Fever	Mosquitoes	3
				Lombardy	BS	ROVATO	West Nile Fever	Wild birds	1
	2018-07-26	7	30	Lombardy	BS	REMEDELLO	West Nile Fever	Mosquitoes	1
	2018-07-27	7	30	Emilia-Romagna	RE	BAGNOLO IN PIANO	West Nile Fever	Mosquitoes	2
						BRESCELLO	West Nile Fever	Mosquitoes	2
						SAN MARTINO IN RIO	West Nile Fever	Mosquitoes	1
	2018-07-28	7	30	Lombardy	BS	FLERO	West Nile Fever	Wild birds	1
	2018-07-29	7	31	Veneto	VE	VENEZIA	West Nile Fever	Wild birds	1
	2018-07-30	7	31	Emilia-Romagna	BO	CASTEL SAN PIETRO TERME	West Nile Fever	Target birds	4
	2018-07-31	7	31	Emilia-Romagna	PR	PARMA	West Nile Fever	Mosquitoes	2
						SISSA TRECASALI	West Nile Fever	Mosquitoes	1
				Friuli-Venezia Giulia	PN	SAN VITO AL TAGLIAMENTO	West Nile Fever	Mosquitoes	1
				Lombardy	MN	SUZZARA	West Nile Fever	Equids	1
				Piedmont	VC	ALBANO VERCELLESE	West Nile Fever	Mosquitoes	1
				Veneto	PD	BRUGINE	West Nile Fever	Mosquitoes	1
					RO	PORTO TOLLE	West Nile Fever	Mosquitoes	1
					VE	CINTO CAOMAGGIORE	West Nile Fever	Mosquitoes	3
	2018-08-01	8	31	Veneto	PD	PONTE SAN NICOLO'	West Nile Fever	Target birds	1
	2018-08-02	8	31	Emilia-Romagna	FC	CESENA	West Nile Fever	Mosquitoes	1
					RE	CAMPEGINE	West Nile Fever	Target birds	1
					RN	RIMINI	West Nile Fever	Mosquitoes	2
	2018-08-04	8	31	Veneto	PD	CASALSERUGO	West Nile Fever	Wild birds	1
	2018-08-06	8	32	Emilia-Romagna	FE	VIGARANO MAINARDA	West Nile Fever	Wild birds	1
	2018-08-07	8	32	Emilia-Romagna	PC	CADEO	West Nile Fever	Mosquitoes	1
						GRAGNANO TREBBIENSE	West Nile Fever	Mosquitoes	1
				Friuli-Venezia Giulia	PN	CANEVA	West Nile Fever	Mosquitoes	1
	2018-08-08	8	32	Lombardy	LO	BORGHETTO LODIGIANO	West Nile Fever	Mosquitoes	1
				Piedmont	AL	TICINETO	West Nile Fever	Mosquitoes	1
					CN	SAVIGLIANO	West Nile Fever	Mosquitoes	1
					NO	NOVARA	West Nile Fever	Mosquitoes	2
	2018-08-09	8	32	Emilia-Romagna	BO	CASTELLO D'ARGILE	West Nile Fever	Equids	2
					MO	NOVI DI MODENA	West Nile Fever	Mosquitoes	1
				Lombardy	BS	CASTENEDOLO	West Nile Fever	Target birds	1
				Piedmont	VC	ALICE CASTELLO	West Nile Fever	Wild birds	1
	2018-08-10	8	32	Sardinia	OR	ORISTANO	West Nile Fever	Wild birds	2
	2018-08-13	8	33	Lombardy	MI	BUSCATE	West Nile Fever	Target birds	1
					PV	TROMELLO	West Nile Fever	Mosquitoes	2
	2018-08-14	8	33	Lombardy	MI	MAGENTA	West Nile Fever	Target birds	1
				Piedmont	CN	BERNEZZO	West Nile Fever	Target birds	1
								Wild birds	3
					VC	VERCELLI	West Nile Fever	Target birds	1
	2018-08-16	8	33	Emilia-Romagna	RE	SCANDIANO	West Nile Fever	Target birds	1
				Piedmont	TO	CANDIA CANAVESE	West Nile Fever	Mosquitoes	1
	2018-08-17	8	33	Emilia-Romagna	BO	MOLINELLA	West Nile Fever	Target birds	1
				Veneto	PD	CASALE DI SCODOSIA	West Nile Fever	Mosquitoes	1
	2018-08-18	8	33	Veneto	VE	VENEZIA	West Nile Fever	Wild birds	1
	2018-08-19	8	34	Emilia-Romagna	MO	SAN PROSPERO	West Nile Fever	Mosquitoes	3
	2018-08-20	8	34	Lombardy	VA	VENEGONO SUPERIORE	West Nile Fever	Wild birds	1
				Piedmont	CN	SALUZZO	West Nile Fever	Target birds	1
	2018-08-21	8	34	Emilia-Romagna	PC	PONTENURE	West Nile Fever	Target birds	1
				Lombardy	MI	BUSTO GAROLFO	West Nile Fever	Mosquitoes	1
				Piedmont	AL	VALENZA	West Nile Fever	Mosquitoes	2
					VC	SANTHIA'	West Nile Fever	Target birds	2
	2018-08-22	8	34	Emilia-Romagna	PC	CASTEL SAN GIOVANNI	West Nile Fever	Mosquitoes	1
				Sardinia	OR	SOLARUSSA	West Nile Fever	Mosquitoes	1
				Veneto	VE	CONCORDIA SAGITTARIA	West Nile Fever	Mosquitoes	1
	2018-08-23	8	34	Lombardy	BS	LENO	West Nile Fever	Mosquitoes	1
				Piedmont	NO	NOVARA	West Nile Fever	Mosquitoes	1
	2018-08-24	8	34	Emilia-Romagna	PR	TRAVERSETOLO	West Nile Fever	Wild birds	1
					RE	GATTATICO	West Nile Fever	Mosquitoes	1
				Lombardy	PV	CARBONARA AL TICINO	West Nile Fever	Mosquitoes	1
				Sardinia	OR	AIDOMAGGIORE	West Nile Fever	Wild birds	1
						SANTA GIUSTA	West Nile Fever	Target birds	1
						SOLARUSSA	West Nile Fever	Target birds	1
					SS	PORTO TORRES	West Nile Fever	Target birds	1
	2018-08-27	8	35	Emilia-Romagna	PC	PIACENZA	West Nile Fever	Mosquitoes	1
								Target birds	1
					RA	RAVENNA	West Nile Fever	Equids	1
	2018-08-28	8	35	Lombardy	BS	GHEDI	West Nile Fever	Target birds	2
								Wild birds	1
				Sardinia	NU	OTTANA	West Nile Fever	Mosquitoes	1
				Veneto	RO	ROVIGO	West Nile Fever	Mosquitoes	1
	2018-08-29	8	35	Emilia-Romagna	BO	BOLOGNA	West Nile Fever	Equids	2
				Piedmont	AT	AGLIANO TERME	West Nile Fever	Mosquitoes	1
					TO	VEROLENGO	West Nile Fever	Mosquitoes	1
				Sardinia	NU	BARI SARDO	West Nile Fever	Target birds	1
					OR	CABRAS	West Nile Fever	Target birds	1
						MILIS	West Nile Fever	Wild birds	1
					SU	SAMASSI	West Nile Fever	Target birds	1
	2018-08-30	8	35	Emilia-Romagna	PC	BORGONOVO VAL TIDONE	West Nile Fever	Wild birds	1
				Friuli-Venezia Giulia	UD	CAMPOFORMIDO	West Nile Fever	Target birds	3
				Sardinia	OR	SANTA GIUSTA	West Nile Fever	Equids	1
	2018-09-01	9	35	Veneto	PD	PADOVA	West Nile Fever	Wild birds	1
	2018-09-02	9	36	Piedmont	VB	VERBANIA	West Nile Fever	Wild birds	1
				Sardinia	SS	BONORVA	West Nile Fever	Target birds	1
						PADRU	West Nile Fever	Target birds	2
	2018-09-03	9	36	Emilia-Romagna	RA	CERVIA	West Nile Fever	Wild birds	1
				Piedmont	NO	LANDIONA	West Nile Fever	Target birds	1
				Sardinia	NU	NUORO	West Nile Fever	Target birds	4
						SINISCOLA	West Nile Fever	Target birds	1
	2018-09-04	9	36	Lombardy	MN	CASTEL D'ARIO	West Nile Fever	Target birds	1
				Piedmont	CN	MONTEU ROERO	West Nile Fever	Target birds	1
						RACCONIGI	West Nile Fever	Equids	3
				Sardinia	OR	TRAMATZA	West Nile Fever	Wild birds	1
	2018-09-05	9	36	Piedmont	AL	TORTONA	West Nile Fever	Mosquitoes	2
					TO	CHIERI	West Nile Fever	Target birds	1
	2018-09-06	9	36	Piedmont	NO	NOVARA	West Nile Fever	Mosquitoes	5
	2018-09-07	9	36	Friuli-Venezia Giulia	UD	MARTIGNACCO	West Nile Fever	Target birds	1
				Sardinia	OR	GHILARZA	West Nile Fever	Wild birds	1
						ORISTANO	West Nile Fever	Target birds	2
						VILLAURBANA	West Nile Fever	Target birds	1
	2018-09-08	9	36	Emilia-Romagna	BO	PIANORO	West Nile Fever	Wild birds	2
	2018-09-10	9	37	Piedmont	CN	SALUZZO	West Nile Fever	Target birds	2
	2018-09-11	9	37	Emilia-Romagna	RE	BIBBIANO	West Nile Fever	Wild birds	1
				Friuli-Venezia Giulia	UD	BERTIOLO	West Nile Fever	Mosquitoes	1
				Lombardy	MI	BUSTO GAROLFO	West Nile Fever	Target birds	1
						CERRO MAGGIORE	West Nile Fever	Target birds	1
	2018-09-12	9	37	Piedmont	TO	BOLLENGO	West Nile Fever	Equids	1
	2018-09-13	9	37	Friuli-Venezia Giulia	UD	PALAZZOLO DELLO STELLA	West Nile Fever	Mosquitoes	1
						SAN GIORGIO DI NOGARO	West Nile Fever	Mosquitoes	1
				Sardinia	NU	MACOMER	West Nile Fever	Target birds	1
						NUORO	West Nile Fever	Target birds	1
					OR	CABRAS	West Nile Fever	Wild birds	1
						MARRUBIU	West Nile Fever	Target birds	1
						MILIS	West Nile Fever	Wild birds	1
						SEDILO	West Nile Fever	Target birds	1
						TERRALBA	West Nile Fever	Wild birds	1
					SS	LOIRI PORTO SAN PAOLO	West Nile Fever	Target birds	1
						OSCHIRI	West Nile Fever	Equids	2
				Veneto	RO	COSTA DI ROVIGO	West Nile Fever	Target birds	2
	2018-09-14	9	37	Sardinia	NU	NUORO	West Nile Fever	Wild birds	1
						POSADA	West Nile Fever	Wild birds	1
					OR	ORISTANO	West Nile Fever	Wild birds	1
					SS	ARDARA	West Nile Fever	Wild birds	4
	2018-09-16	9	38	Emilia-Romagna	RE	POVIGLIO	West Nile Fever	Target birds	1
	2018-09-18	9	38	Emilia-Romagna	PC	CORTEMAGGIORE	West Nile Fever	Mosquitoes	1
				Piedmont	AT	BUTTIGLIERA D'ASTI	West Nile Fever	Equids	2
				Sardinia	SS	ALGHERO	West Nile Fever	Target birds	1
						SASSARI	West Nile Fever	Target birds	1
	2018-09-19	9	38	Lombardy	MI	MARCALLO CON CASONE	West Nile Fever	Target birds	1
				Sardinia	NU	NUORO	West Nile Fever	Target birds	3
					SU	ISILI	West Nile Fever	Wild birds	1
						VALLERMOSA	West Nile Fever	Target birds	2
	2018-09-20	9	38	Lombardy	PV	PAVIA	West Nile Fever	Target birds	1
								Wild birds	1
						VIDIGULFO	West Nile Fever	Wild birds	1
				Sardinia	NU	GIRASOLE	West Nile Fever	Mosquitoes	1
						MACOMER	West Nile Fever	Target birds	1
						SINISCOLA	West Nile Fever	Target birds	2
					SS	ALGHERO	West Nile Fever	Target birds	1
						SASSARI	West Nile Fever	Target birds	2
					SU	SARDARA	West Nile Fever	Target birds	1
	2018-09-21	9	38	Piedmont	CN	FOSSANO	West Nile Fever	Equids	2
				Sardinia	SS	OZIERI	West Nile Fever	Target birds	1
	2018-09-23	9	39	Lazio	LT	APRILIA	West Nile Fever	Equids	1
	2018-09-24	9	39	Emilia-Romagna	BO	CALDERARA DI RENO	West Nile Fever	Target birds	2
				Sardinia	SS	OZIERI	West Nile Fever	Target birds	3
	2018-09-25	9	39	Sardinia	NU	NUORO	West Nile Fever	Wild birds	1
					SS	ARZACHENA	West Nile Fever	Target birds	1
						PALAU	West Nile Fever	Target birds	1
					SU	SARDARA	West Nile Fever	Target birds	1
	2018-09-26	9	39	Sardinia	SS	OLBIA	West Nile Fever	Target birds	1
	2018-09-27	9	39	Sardinia	OR	ABBASANTA	West Nile Fever	Wild birds	1
	2018-09-28	9	39	Sardinia	NU	NUORO	West Nile Fever	Target birds	1
					OR	LACONI	West Nile Fever	Target birds	1
						NARBOLIA	West Nile Fever	Target birds	1
								Wild birds	1
	2018-10-01	10	40	Lombardy	MI	MILANO	West Nile Fever	Target birds	1
				Sardinia	SS	ALGHERO	West Nile Fever	Target birds	1
						OZIERI	West Nile Fever	Target birds	1
						SASSARI	West Nile Fever	Target birds	1
	2018-10-02	10	40	Piedmont	CN	CERVERE	West Nile Fever	Equids	2
				Sardinia	SS	ALGHERO	West Nile Fever	Target birds	1
						OZIERI	West Nile Fever	Target birds	1
	2018-10-04	10	40	Sardinia	NU	ATZARA	West Nile Fever	Target birds	1
						NUORO	West Nile Fever	Target birds	2
					OR	GHILARZA	West Nile Fever	Wild birds	2
					SU	SAMASSI	West Nile Fever	Target birds	1
	2018-10-05	10	40	Lombardy	MN	RONCOFERRARO	West Nile Fever	Target birds	1
				Sardinia	NU	BITTI	West Nile Fever	Target birds	1
					OR	SANTU LUSSURGIU	West Nile Fever	Wild birds	1
					SU	SERRAMANNA	West Nile Fever	Target birds	1
	2018-10-06	10	40	Piedmont	CN	SALUZZO	West Nile Fever	Target birds	1
	2018-10-08	10	41	Emilia-Romagna	BO	IMOLA	West Nile Fever	Target birds	1
	2018-10-09	10	41	Piedmont	CN	CERESOLE ALBA	West Nile Fever	Target birds	1
				Sardinia	NU	MACOMER	West Nile Fever	Target birds	2
	2018-10-10	10	41	Sardinia	OR	MILIS	West Nile Fever	Wild birds	1
						SENEGHE	West Nile Fever	Wild birds	1
					SS	PUTIFIGARI	West Nile Fever	Target birds	1
	2018-10-11	10	41	Sardinia	SS	SASSARI	West Nile Fever	Target birds	1
	2018-10-12	10	41	Sardinia	NU	BARI SARDO	West Nile Fever	Target birds	2
					OR	ORISTANO	West Nile Fever	Wild birds	1
	2018-10-13	10	41	Sardinia	SS	ALGHERO	West Nile Fever	Target birds	1
	2018-10-15	10	42	Sardinia	OR	BORONEDDU	West Nile Fever	Target birds	1
						NURACHI	West Nile Fever	Target birds	1
					SS	SASSARI	West Nile Fever	Target birds	1
						TEMPIO PAUSANIA	West Nile Fever	Target birds	1
					SU	SARDARA	West Nile Fever	Target birds	1
	2018-10-17	10	42	Sardinia	NU	LOTZORAI	West Nile Fever	Target birds	1
						NUORO	West Nile Fever	Target birds	1
						SINISCOLA	West Nile Fever	Target birds	1
						TORTOLI'	West Nile Fever	Target birds	2
					SU	SAMASSI	West Nile Fever	Target birds	1
	2018-10-18	10	42	Friuli-Venezia Giulia	UD	POCENIA	West Nile Fever	Target birds	1
	2018-10-20	10	42	Lombardy	BS	CALVAGESE DELLA RIVIERA	West Nile Fever	Wild birds	1
						REMEDELLO	West Nile Fever	Wild birds	1
	2018-10-22	10	43	Sardinia	SU	SARDARA	West Nile Fever	Target birds	1
						SERRAMANNA	West Nile Fever	Target birds	1
	2018-10-25	10	43	Lombardy	MN	MOTTEGGIANA	West Nile Fever	Target birds	1
	2018-10-30	10	44	Sardinia	SU	GESTURI	West Nile Fever	Target birds	1
	2018-11-02	11	44	Sardinia	SU	SAMASSI	West Nile Fever	Target birds	1
	2018-11-07	11	45	Sardinia	SS	PUTIFIGARI	West Nile Fever	Target birds	2
	2018-11-22	11	47	Sardinia	SU	SAMASSI	West Nile Fever	Target birds	1
	2018-11-16	11	46	Sardinia	SS	VALLEDORIA	West Nile Fever	Target birds	1
2019	2019-07-19	7	29	Emilia-Romagna	RE	NOVELLARA	West Nile Fever	Mosquitoes	1
								Target birds	1
	2019-07-23	7	30	Emilia-Romagna	FE	RIVA DEL PO	West Nile Fever	Mosquitoes	1
					PR	SORAGNA	West Nile Fever	Mosquitoes	2
				Veneto	RO	FICAROLO	West Nile Fever	Mosquitoes	1
					VE	VENEZIA	West Nile Fever	Mosquitoes	1
	2019-07-25	7	30	Veneto	VI	GRISIGNANO DI ZOCCO	West Nile Fever	Mosquitoes	2
					VR	VILLAFRANCA DI VERONA	West Nile Fever	Mosquitoes	1
	2019-07-26	7	30	Piedmont	AT	VILLANOVA D'ASTI	West Nile Fever	Target birds	1
	2019-07-30	7	31	Lombardy	MN	SAN MARTINO DALL'ARGINE	West Nile Fever	Mosquitoes	1
	2019-08-01	8	31	Veneto	PD	BRUGINE	West Nile Fever	Mosquitoes	1
						ESTE	West Nile Fever	Mosquitoes	1
					VI	BARBARANO MOSSANO	West Nile Fever	Mosquitoes	1
					VR	MINERBE	West Nile Fever	Mosquitoes	1
	2019-08-02	8	31	Emilia-Romagna	PR	COLLECCHIO	West Nile Fever	Target birds	5
				Lombardy	MN	SABBIONETA	West Nile Fever	Target birds	1
	2019-08-05	8	32	Emilia-Romagna	FE	ARGENTA	West Nile Fever	Mosquitoes	2
								Target birds	3
					RE	CADELBOSCO DI SOPRA	West Nile Fever	Target birds	2
				Veneto	TV	MOGLIANO VENETO	West Nile Fever	Target birds	1
	2019-08-06	8	32	Emilia-Romagna	FE	FERRARA	West Nile Fever	Target birds	1
								Wild birds	3
					PR	POLESINE ZIBELLO	West Nile Fever	Mosquitoes	1
						SISSA TRECASALI	West Nile Fever	Mosquitoes	1
								Target birds	2
				Veneto	PD	LIMENA	West Nile Fever	Wild birds	1
	2019-08-08	8	32	Emilia-Romagna	BO	SAN GIOVANNI IN PERSICETO	West Nile Fever	Mosquitoes	1
					MO	FINALE EMILIA	West Nile Fever	Mosquitoes	2
					RE	BAGNOLO IN PIANO	West Nile Fever	Mosquitoes	1
						MONTECCHIO EMILIA	West Nile Fever	Mosquitoes	1
						REGGIO NELL'EMILIA	West Nile Fever	Mosquitoes	1
								Target birds	1
						SAN MARTINO IN RIO	West Nile Fever	Mosquitoes	1
				Veneto	PD	SANTA GIUSTINA IN COLLE	West Nile Fever	Mosquitoes	1
					VR	OPPEANO	West Nile Fever	Mosquitoes	1
	2019-08-09	8	32	Emilia-Romagna	MO	FORMIGINE	West Nile Fever	Mosquitoes	2
	2019-08-12	8	33	Emilia-Romagna	MO	MARANELLO	West Nile Fever	Target birds	1
	2019-08-13	8	33	Emilia-Romagna	FE	BONDENO	West Nile Fever	Mosquitoes	1
								Wild birds	1
				Piedmont	AT	TIGLIOLE	West Nile Fever	Wild birds	1
					TO	CARIGNANO	West Nile Fever	Target birds	1
						PIOBESI TORINESE	West Nile Fever	Target birds	2
				Veneto	TV	RONCADE	West Nile Fever	Target birds	1
	2019-08-14	8	33	Emilia-Romagna	BO	BARICELLA	West Nile Fever	Mosquitoes	2
	2019-08-19	8	34	Sardinia	SS	TERGU	West Nile Fever	Target birds	1
	2019-08-20	8	34	Emilia-Romagna	RA	RAVENNA	West Nile Fever	Target birds	1
				Veneto	RO	CENESELLI	West Nile Fever	Mosquitoes	1
					VE	QUARTO D'ALTINO	West Nile Fever	Mosquitoes	1
	2019-08-21	8	34	Veneto	TV	RIESE PIO X	West Nile Fever	Target birds	1
					VE	MARCON	West Nile Fever	Wild birds	1
	2019-08-22	8	34	Emilia-Romagna	FE	PORTOMAGGIORE	West Nile Fever	Mosquitoes	1
				Friuli-Venezia Giulia	PN	PASIANO DI PORDENONE	West Nile Fever	Mosquitoes	1
				Veneto	VR	NOGAROLE ROCCA	West Nile Fever	Mosquitoes	1
	2019-08-23	8	34	Piedmont	AL	TICINETO	West Nile Fever	Mosquitoes	1
	2019-08-26	8	35	Lombardy	SO	PIANTEDO	West Nile Fever	Target birds	1
				Piedmont	AL	CAPRIATA D'ORBA	West Nile Fever	Target birds	4
					TO	LEINI'	West Nile Fever	Target birds	1
				Veneto	TV	CHIARANO	West Nile Fever	Target birds	1
	2019-08-27	8	35	Piedmont	TO	CARIGNANO	West Nile Fever	Target birds	1
				Veneto	PD	TRIBANO	West Nile Fever	Mosquitoes	1
	2019-08-29	8	35	Piedmont	AT	VILLANOVA D'ASTI	West Nile Fever	Target birds	5
	2019-08-30	8	35	Lombardy	PV	PARONA	West Nile Fever	Mosquitoes	1
				Piedmont	VC	TRINO	West Nile Fever	Mosquitoes	1
	2019-09-02	9	36	Emilia-Romagna	PC	CASTELVETRO PIACENTINO	West Nile Fever	Target birds	1
				Lombardy	MN	MARMIROLO	West Nile Fever	Target birds	1
						SERMIDE E FELONICA	West Nile Fever	Target birds	1
				Piedmont	TO	VOLPIANO	West Nile Fever	Target birds	3
	2019-09-03	9	36	Emilia-Romagna	FE	FISCAGLIA	West Nile Fever	Mosquitoes	1
						MESOLA	West Nile Fever	Mosquitoes	1
					MO	MIRANDOLA	West Nile Fever	Mosquitoes	3
				Lombardy	MN	QUINGENTOLE	West Nile Fever	Target birds	1
				Piedmont	TO	PIOBESI TORINESE	West Nile Fever	Target birds	2
				Veneto	TV	PONTE DI PIAVE	West Nile Fever	Mosquitoes	1
						PREGANZIOL	West Nile Fever	Mosquitoes	1
	2019-09-04	9	36	Lombardy	MN	VILLIMPENTA	West Nile Fever	Target birds	1
				Piedmont	TO	VILLAFRANCA PIEMONTE	West Nile Fever	Target birds	4
				Veneto	TV	MOTTA DI LIVENZA	West Nile Fever	Equids	1
					VE	QUARTO D'ALTINO	West Nile Fever	Target birds	1
	2019-09-06	9	36	Emilia-Romagna	MO	SAN CESARIO SUL PANARO	West Nile Fever	Mosquitoes	1
	2019-09-09	9	37	Emilia-Romagna	BO	BOLOGNA	West Nile Fever	Target birds	1
				Veneto	VE	SAN DONA' DI PIAVE	West Nile Fever	Equids	1
	2019-09-10	9	37	Emilia-Romagna	BO	CASTELLO D'ARGILE	West Nile Fever	Target birds	1
				Lombardy	MN	GOITO	West Nile Fever	Target birds	2
				Veneto	TV	RESANA	West Nile Fever	Target birds	1
	2019-09-12	9	37	Piedmont	CN	BERNEZZO	West Nile Fever	Target birds	2
								Wild birds	1
	2019-09-13	9	37	Sardinia	SS	OLBIA	West Nile Fever	Target birds	1
				Veneto	TV	MOGLIANO VENETO	West Nile Fever	Equids	1
	2019-09-16	9	38	Piedmont	AL	CASALE MONFERRATO	West Nile Fever	Wild birds	1
				Sardinia	OR	USELLUS	West Nile Fever	Wild birds	1
	2019-09-17	9	38	Piedmont	NO	TORNACO	West Nile Fever	Target birds	1
	2019-09-18	9	38	Emilia-Romagna	PR	LANGHIRANO	West Nile Fever	Wild birds	1
	2019-09-19	9	38	Emilia-Romagna	BO	CALDERARA DI RENO	West Nile Fever	Target birds	1
	2019-09-20	9	38	Lombardy	PV	GODIASCO	West Nile Fever	Wild birds	1
	2019-09-25	9	39	Lombardy	LO	CASELLE LANDI	West Nile Fever	Mosquitoes	1
	2019-09-26	9	39	Piedmont	CN	BERNEZZO	West Nile Fever	Wild birds	1
						BUSCA	West Nile Fever	Wild birds	1
						CARAGLIO	West Nile Fever	Wild birds	1
						MONDOVI'	West Nile Fever	Wild birds	1
						MONTALDO DI MONDOVI'	West Nile Fever	Wild birds	1
					TO	LEINI'	West Nile Fever	Target birds	2
	2019-10-07	10	41	Piedmont	CN	SALUZZO	West Nile Fever	Target birds	1
	2019-10-08	10	41	Sardinia	SS	SASSARI	West Nile Fever	Target birds	1
	2019-10-11	10	41	Sardinia	NU	TORTOLI'	West Nile Fever	Target birds	1
	2019-10-14	10	42	Piedmont	CN	SALUZZO	West Nile Fever	Target birds	3
				Sardinia	OR	PALMAS ARBOREA	West Nile Fever	Wild birds	2
	2019-10-15	10	42	Emilia-Romagna	BO	CASTEL SAN PIETRO TERME	West Nile Fever	Target birds	1
	2019-10-22	10	43	Sardinia	SS	OZIERI	West Nile Fever	Target birds	1
	2019-10-23	10	43	Emilia-Romagna	BO	CASTEL MAGGIORE	West Nile Fever	Target birds	1
				Sardinia	SS	OLBIA	West Nile Fever	Target birds	1
	2019-10-28	10	44	Piedmont	CN	SALUZZO	West Nile Fever	Target birds	1
				Sardinia	CA	SESTU	West Nile Fever	Target birds	1
	2019-11-09	11	45	Emilia-Romagna	PC	BOBBIO	West Nile Fever	Wild birds	1
	2019-11-15	11	46	Emilia-Romagna	BO	CALDERARA DI RENO	West Nile Fever	Target birds	1
	2019-11-25	11	48	Sardinia	NU	URZULEI	West Nile Fever	Wild birds	1
	2019-11-27	11	48	Sardinia	SS	VALLEDORIA	West Nile Fever	Target birds	1
2020	2020-03-10	3	11	Veneto	VI	SARCEDO	West Nile Fever	Wild birds	1
	2020-07-03	7	27	Lombardy	CR	CREMA	West Nile Fever	Mosquitoes	1
	2020-07-07	7	28	Emilia-Romagna	PR	ROCCABIANCA	West Nile Fever	Mosquitoes	3
	2020-07-08	7	28	Lombardy	CR	CREMONA	West Nile Fever	Mosquitoes	1
						PESSINA CREMONESE	West Nile Fever	Mosquitoes	1
	2020-07-10	7	28	Lombardy	MN	GOITO	West Nile Fever	Target birds	1
	2020-07-13	7	29	Piedmont	TO	POIRINO	West Nile Fever	Target birds	1
	2020-07-16	7	29	Lombardy	LO	CASELLE LANDI	West Nile Fever	Mosquitoes	1
						LODI	West Nile Fever	Mosquitoes	1
					MI	ROSATE	West Nile Fever	Mosquitoes	1
						VANZAGO	West Nile Fever	Mosquitoes	1
	2020-07-17	7	29	Lombardy	MI	LISCATE	West Nile Fever	Target birds	1
	2020-07-20	7	30	Piedmont	AL	ROSIGNANO MONFERRATO	West Nile Fever	Target birds	1
	2020-07-21	7	30	Emilia-Romagna	PR	SORBOLO MEZZANI	West Nile Fever	Mosquitoes	3
	2020-07-22	7	30	Veneto	PD	SELVAZZANO DENTRO	West Nile Fever	Wild birds	1
	2020-07-23	7	30	Emilia-Romagna	BO	BARICELLA	West Nile Fever	Mosquitoes	1
					MO	NOVI DI MODENA	West Nile Fever	Mosquitoes	1
	2020-07-24	7	30	Emilia-Romagna	RE	RIO SALICETO	West Nile Fever	Target birds	1
				Lombardy	LO	BORGHETTO LODIGIANO	West Nile Fever	Mosquitoes	1
	2020-07-27	7	31	Emilia-Romagna	PR	SAN SECONDO PARMENSE	West Nile Fever	Target birds	2
				Lombardy	BS	CHIARI	West Nile Fever	Mosquitoes	1
					PV	CASEI GEROLA	West Nile Fever	Wild birds	1
				Piedmont	CN	SALUZZO	West Nile Fever	Target birds	6
	2020-07-28	7	31	Emilia-Romagna	PC	CASTELVETRO PIACENTINO	West Nile Fever	Mosquitoes	1
								Target birds	2
						GRAGNANO TREBBIENSE	West Nile Fever	Mosquitoes	2
						SARMATO	West Nile Fever	Mosquitoes	3
				Lombardy	BG	CASIRATE D'ADDA	West Nile Fever	Target birds	1
					PC	CADEO	West Nile Fever	Mosquitoes	2
	2020-07-30	7	31	Emilia-Romagna	RE	LUZZARA	West Nile Fever	Mosquitoes	2
						SAN MARTINO IN RIO	West Nile Fever	Mosquitoes	2
				Piedmont	NO	CERANO	West Nile Fever	Mosquitoes	1
				Veneto	VR	OPPEANO	West Nile Fever	Mosquitoes	6
	2020-07-31	7	31	Emilia-Romagna	BO	SAN GIOVANNI IN PERSICETO	West Nile Fever	Mosquitoes	3
								Target birds	1
					FE	FERRARA	West Nile Fever	Target birds	6
								Wild birds	4
	2020-08-03	8	32	Emilia-Romagna	FE	TRESIGNANA	West Nile Fever	Target birds	2
				Lombardy	LO	TAVAZZANO CON VILLAVESCO	West Nile Fever	Target birds	4
					SO	PONTE IN VALTELLINA	West Nile Fever	Target birds	2
	2020-08-04	8	32	Emilia-Romagna	MO	MODENA	West Nile Fever	Mosquitoes	1
					PR	FONTANELLATO	West Nile Fever	Target birds	1
						POLESINE ZIBELLO	West Nile Fever	Mosquitoes	1
				Lombardy	PV	PAVIA	West Nile Fever	Target birds	1
						VOGHERA	West Nile Fever	Wild birds	1
					SO	VERCEIA	West Nile Fever	Target birds	1
				Piedmont	CN	NARZOLE	West Nile Fever	Target birds	1
				Veneto	PD	SAN PIETRO VIMINARIO	West Nile Fever	Wild birds	1
					RO	PORTO VIRO	West Nile Fever	Mosquitoes	1
	2020-08-05	8	32	Emilia-Romagna	FE	ARGENTA	West Nile Fever	Target birds	5
				Lombardy	BS	CAZZAGO SAN MARTINO	West Nile Fever	Wild birds	1
				Piedmont	TO	VILLAFRANCA PIEMONTE	West Nile Fever	Target birds	2
	2020-08-06	8	32	Emilia-Romagna	BO	MOLINELLA	West Nile Fever	Mosquitoes	1
					MO	NONANTOLA	West Nile Fever	Mosquitoes	1
								Target birds	1
				Sardinia	SS	SANTA MARIA COGHINAS	West Nile Fever	Target birds	2
				Veneto	VE	CAMPAGNA LUPIA	West Nile Fever	Mosquitoes	1
	2020-08-09	8	33	Lombardy	PV	PAVIA	West Nile Fever	Target birds	1
	2020-08-10	8	33	Emilia-Romagna	FE	CENTO	West Nile Fever	Wild birds	1
				Lombardy	MI	VIGNATE	West Nile Fever	Wild birds	1
				Piedmont	TO	CARIGNANO	West Nile Fever	Equids	1
	2020-08-11	8	33	Emilia-Romagna	PC	ALSENO	West Nile Fever	Mosquitoes	3
						CALENDASCO	West Nile Fever	Mosquitoes	3
						PIACENZA	West Nile Fever	Mosquitoes	2
								Target birds	1
								Wild birds	1
	2020-08-12	8	33	Emilia-Romagna	FE	PORTOMAGGIORE	West Nile Fever	Target birds	1
					PC	CASTEL SAN GIOVANNI	West Nile Fever	Equids	1
	2020-08-13	8	33	Emilia-Romagna	RE	GATTATICO	West Nile Fever	Mosquitoes	1
						REGGIO NELL'EMILIA	West Nile Fever	Mosquitoes	1
								Target birds	1
				Veneto	VR	NOGAROLE ROCCA	West Nile Fever	Mosquitoes	3
	2020-08-14	8	33	Emilia-Romagna	RE	FABBRICO	West Nile Fever	Mosquitoes	1
	2020-08-16	8	34	Veneto	VE	CAMPOLONGO MAGGIORE	West Nile Fever	Wild birds	1
	2020-08-17	8	34	Emilia-Romagna	PR	SISSA TRECASALI	West Nile Fever	Target birds	1
					RE	CADELBOSCO DI SOPRA	West Nile Fever	Target birds	1
				Lombardy	MI	VILLA CORTESE	West Nile Fever	Target birds	1
					VA	CISLAGO	West Nile Fever	Target birds	1
				Piedmont	CN	SALUZZO	West Nile Fever	Target birds	3
					TO	POIRINO	West Nile Fever	Target birds	2
	2020-08-18	8	34	Emilia-Romagna	MO	FINALE EMILIA	West Nile Fever	Mosquitoes	2
				Lombardy	MI	CAMBIAGO	West Nile Fever	Target birds	2
						VIGNATE	West Nile Fever	Target birds	3
				Veneto	RO	ADRIA	West Nile Fever	Mosquitoes	1
	2020-08-19	8	34	Emilia-Romagna	MO	FORMIGINE	West Nile Fever	Mosquitoes	1
				Piedmont	VC	BORGO D'ALE	West Nile Fever	Mosquitoes	1
	2020-08-20	8	34	Emilia-Romagna	PC	CASTEL SAN GIOVANNI	West Nile Fever	Target birds	1
	2020-08-21	8	34	Emilia-Romagna	FE	BONDENO	West Nile Fever	Wild birds	1
					PR	SORAGNA	West Nile Fever	Target birds	1
				Lombardy	MI	DAIRAGO	West Nile Fever	Target birds	1
	2020-08-24	8	35	Piedmont	CN	SALUZZO	West Nile Fever	Target birds	3
					VB	VERBANIA	West Nile Fever	Target birds	1
	2020-08-25	8	35	Emilia-Romagna	PC	CORTEMAGGIORE	West Nile Fever	Mosquitoes	1
				Lombardy	CR	CREMONA	West Nile Fever	Equids	1
				Piedmont	VB	VERBANIA	West Nile Fever	Target birds	1
				Veneto	VE	CAORLE	West Nile Fever	Mosquitoes	1
	2020-08-26	8	35	Lombardy	MI	BOFFALORA SOPRA TICINO	West Nile Fever	Target birds	1
	2020-08-27	8	35	Emilia-Romagna	RE	NOVELLARA	West Nile Fever	Mosquitoes	1
								Target birds	1
				Veneto	RO	FICAROLO	West Nile Fever	Mosquitoes	1
	2020-08-29	8	35	Emilia-Romagna	PR	FONTEVIVO	West Nile Fever	Target birds	1
						SALSOMAGGIORE TERME	West Nile Fever	Mosquitoes	1
	2020-09-01	9	36	Piedmont	BI	VIVERONE	West Nile Fever	Target birds	1
					CN	BALDISSERO D'ALBA	West Nile Fever	Wild birds	1
	2020-09-02	9	36	Lombardy	BG	BERGAMO	West Nile Fever	Target birds	1
						CARAVAGGIO	West Nile Fever	Wild birds	1
						CASAZZA	West Nile Fever	Wild birds	1
						LEVATE	West Nile Fever	Target birds	1
						TREVIGLIO	West Nile Fever	Wild birds	1
	2020-09-03	9	36	Emilia-Romagna	BO	BUDRIO	West Nile Fever	Mosquitoes	1
					FE	RIVA DEL PO	West Nile Fever	Mosquitoes	1
				Friuli-Venezia Giulia	PN	CORDENONS	West Nile Fever	Mosquitoes	2
						FIUME VENETO	West Nile Fever	Mosquitoes	1
						MONTEREALE VALCELLINA	West Nile Fever	Mosquitoes	1
				Lombardy	PV	VIGEVANO	West Nile Fever	Wild birds	1
	2020-09-04	9	36	Friuli-Venezia Giulia	PN	BUDOIA	West Nile Fever	Mosquitoes	1
				Liguria	GE	CHIAVARI	West Nile Fever	Wild birds	1
	2020-09-05	9	36	Lombardy	PV	VELLEZZO BELLINI	West Nile Fever	Wild birds	1
	2020-09-06	9	37	Emilia-Romagna	PC	RIVERGARO	West Nile Fever	Wild birds	1
	2020-09-07	9	37	Lombardy	BG	FORNOVO SAN GIOVANNI	West Nile Fever	Equids	1
				Piedmont	CN	NARZOLE	West Nile Fever	Target birds	3
					TO	PIOBESI TORINESE	West Nile Fever	Target birds	2
	2020-09-09	9	37	Lombardy	MN	SABBIONETA	West Nile Fever	Target birds	2
	2020-09-11	9	37	Emilia-Romagna	BO	BOLOGNA	West Nile Fever	Wild birds	2
				Piedmont	TO	RIVALTA DI TORINO	West Nile Fever	Target birds	2
	2020-09-12	9	37	Piedmont	TO	ORBASSANO	West Nile Fever	Target birds	3
	2020-09-14	9	38	Lombardy	BG	BOTTANUCO	West Nile Fever	Target birds	1
				Sardinia	SS	CASTELSARDO	West Nile Fever	Target birds	1
				Veneto	VR	CASTAGNARO	West Nile Fever	Target birds	1
						TERRAZZO	West Nile Fever	Target birds	1
	2020-09-17	9	38	Emilia-Romagna	FE	OSTELLATO	West Nile Fever	Mosquitoes	1
	2020-09-18	9	38	Lombardy	MI	CASTANO PRIMO	West Nile Fever	Wild birds	1
						MILANO	West Nile Fever	Target birds	1
	2020-09-22	9	39	Lombardy	MI	BASIANO	West Nile Fever	Target birds	1
						INZAGO	West Nile Fever	Target birds	1
						LISCATE	West Nile Fever	Target birds	1
	2020-09-23	9	39	Veneto	RO	CENESELLI	West Nile Fever	Mosquitoes	1
	2020-09-25	9	39	Lombardy	BS	ADRO	West Nile Fever	Target birds	4
	2020-09-28	9	40	Piedmont	CN	SALUZZO	West Nile Fever	Target birds	3
	2020-10-02	10	40	Lombardy	BG	MOZZO	West Nile Fever	Wild birds	1
	2020-10-05	10	41	Lombardy	BS	ADRO	West Nile Fever	Wild birds	1
						POZZOLENGO	West Nile Fever	Wild birds	1
				Piedmont	CN	NARZOLE	West Nile Fever	Target birds	1
	2020-10-07	10	41	Lombardy	PV	PIEVE ALBIGNOLA	West Nile Fever	Target birds	1
	2020-10-09	10	41	Lombardy	BS	NUVOLERA	West Nile Fever	Wild birds	1
	2020-10-12	10	42	Piedmont	TO	POIRINO	West Nile Fever	Target birds	1
	2020-10-14	10	42	Veneto	VE	MIRA	West Nile Fever	Wild birds	1
	2020-10-15	10	42	Lombardy	CR	SALVIROLA	West Nile Fever	Target birds	1
				Veneto	VE	CONCORDIA SAGITTARIA	West Nile Fever	Target birds	1
	2020-10-19	10	43	Piedmont	VC	VERCELLI	West Nile Fever	Target birds	1
	2020-10-20	10	43	Lombardy	BG	BOTTANUCO	West Nile Fever	Target birds	1
	2020-10-25	10	44	Piedmont	VC	BORGO VERCELLI	West Nile Fever	Target birds	1
	2020-10-29	10	44	Lombardy	MI	BASIANO	West Nile Fever	Target birds	1
						TREZZANO ROSA	West Nile Fever	Target birds	1
	2020-10-30	10	44	Emilia-Romagna	PR	SALSOMAGGIORE TERME	West Nile Fever	Target birds	1
	2020-11-02	11	45	Lombardy	MI	BERNATE TICINO	West Nile Fever	Wild birds	1
	2020-11-14	11	46	Lazio	LT	CISTERNA DI LATINA	West Nile Fever	Target birds	1
2021	2021-07-12	7	29	Emilia-Romagna	MO	SAN PROSPERO	West Nile Fever	Mosquitoes	1
								Wild birds	1
	2021-07-15	7	29	Emilia-Romagna	FE	ARGENTA	West Nile Fever	Mosquitoes	1
								Target birds	2
								Wild birds	1
					RE	NOVELLARA	West Nile Fever	Mosquitoes	1
								Target birds	3
	2021-07-19	7	30	Emilia-Romagna	PC	PIACENZA	West Nile Fever	Mosquitoes	1
								Target birds	3
								Wild birds	3
	2021-07-20	7	30	Emilia-Romagna	BO	MEDICINA	West Nile Fever	Mosquitoes	1
				Lombardy	BG	CALCINATE	West Nile Fever	Target birds	1
						CARAVAGGIO	West Nile Fever	Target birds	1
	2021-07-22	7	30	Emilia-Romagna	MO	FINALE EMILIA	West Nile Fever	Mosquitoes	3
						NOVI DI MODENA	West Nile Fever	Mosquitoes	1
				Friuli-Venezia Giulia	UD	SAN GIORGIO DI NOGARO	West Nile Fever	Mosquitoes	1
				Piedmont	AL	ALESSANDRIA	West Nile Fever	Mosquitoes	1
	2021-07-23	7	30	Emilia-Romagna	FE	FERRARA	West Nile Fever	Target birds	5
								Wild birds	10
	2021-07-27	7	31	Lombardy	MN	SAN BENEDETTO PO	West Nile Fever	Mosquitoes	1
				Veneto	VE	JESOLO	West Nile Fever	Mosquitoes	1
						SAN MICHELE AL TAGLIAMENTO	West Nile Fever	Mosquitoes	5
	2021-07-29	7	31	Emilia-Romagna	RE	CORREGGIO	West Nile Fever	Mosquitoes	2
						FABBRICO	West Nile Fever	Mosquitoes	5
				Veneto	RO	OCCHIOBELLO	West Nile Fever	Mosquitoes	1
	2021-07-31	7	31	Emilia-Romagna	FE	VIGARANO MAINARDA	West Nile Fever	Wild birds	1
	2021-08-02	8	32	Lombardy	MN	CURTATONE	West Nile Fever	Target birds	1
					PV	BRONI	West Nile Fever	Mosquitoes	1
						TROMELLO	West Nile Fever	Mosquitoes	1
	2021-08-03	8	32	Emilia-Romagna	PC	CASTELVETRO PIACENTINO	West Nile Fever	Mosquitoes	1
								Target birds	1
								Wild birds	1
					PR	POLESINE ZIBELLO	West Nile Fever	Mosquitoes	1
	2021-08-04	8	32	Emilia-Romagna	MO	FORMIGINE	West Nile Fever	Mosquitoes	2
								Target birds	3
						NONANTOLA	West Nile Fever	Mosquitoes	2
					PC	BETTOLA	West Nile Fever	Target birds	1
	2021-08-05	8	32	Emilia-Romagna	MO	MIRANDOLA	West Nile Fever	Mosquitoes	1
	2021-08-06	8	32	Emilia-Romagna	FE	PORTOMAGGIORE	West Nile Fever	Target birds	2
	2021-08-07	8	32	Veneto	VR	CEREA	West Nile Fever	Wild birds	1
	2021-08-09	8	33	Veneto	VE	JESOLO	West Nile Fever	Wild birds	1
	2021-08-10	8	33	Emilia-Romagna	BO	ANZOLA DELL'EMILIA	West Nile Fever	Mosquitoes	1
						CREVALCORE	West Nile Fever	Mosquitoes	1
						SALA BOLOGNESE	West Nile Fever	Mosquitoes	1
						SAN GIOVANNI IN PERSICETO	West Nile Fever	Mosquitoes	2
					FE	BONDENO	West Nile Fever	Wild birds	1
					PC	ALSENO	West Nile Fever	Mosquitoes	5
						RIVERGARO	West Nile Fever	Target birds	1
								Wild birds	1
					RE	CADELBOSCO DI SOPRA	West Nile Fever	Target birds	3
				Veneto	VE	CAORLE	West Nile Fever	Mosquitoes	1
	2021-08-11	8	33	Emilia-Romagna	PC	TRAVO	West Nile Fever	Target birds	1
								Wild birds	1
				Veneto	VE	QUARTO D'ALTINO	West Nile Fever	Mosquitoes	1
	2021-08-12	8	33	Emilia-Romagna	FE	POGGIO RENATICO	West Nile Fever	Mosquitoes	1
								Wild birds	1
					RE	BAGNOLO IN PIANO	West Nile Fever	Mosquitoes	1
						GATTATICO	West Nile Fever	Mosquitoes	1
						LUZZARA	West Nile Fever	Mosquitoes	3
				Veneto	TV	PONTE DI PIAVE	West Nile Fever	Mosquitoes	1
					VR	ERBE'	West Nile Fever	Mosquitoes	1
						NOGAROLE ROCCA	West Nile Fever	Mosquitoes	1
	2021-08-14	8	33	Veneto	VE	MIRANO	West Nile Fever	Wild birds	1
	2021-08-17	8	34	Emilia-Romagna	BO	BARICELLA	West Nile Fever	Mosquitoes	3
						MOLINELLA	West Nile Fever	Mosquitoes	1
						MORDANO	West Nile Fever	Mosquitoes	1
					PR	SORAGNA	West Nile Fever	Mosquitoes	2
								Target birds	1
				Veneto	VR	VILLA BARTOLOMEA	West Nile Fever	Mosquitoes	4
	2021-08-18	8	34	Emilia-Romagna	FE	OSTELLATO	West Nile Fever	Wild birds	1
	2021-08-19	8	34	Emilia-Romagna	BO	SAN PIETRO IN CASALE	West Nile Fever	Mosquitoes	1
								Wild birds	1
					PC	GROPPARELLO	West Nile Fever	Wild birds	1
				Lombardy	BG	ZANDOBBIO	West Nile Fever	Target birds	2
				Piedmont	AL	PREDOSA	West Nile Fever	Wild birds	1
	2021-08-20	8	34	Emilia-Romagna	RE	CANOSSA	West Nile Fever	Wild birds	1
	2021-08-23	8	35	Lombardy	BS	REMEDELLO	West Nile Fever	Mosquitoes	2
	2021-08-24	8	35	Emilia-Romagna	FE	COPPARO	West Nile Fever	Mosquitoes	1
								Wild birds	2
						JOLANDA DI SAVOIA	West Nile Fever	Wild birds	1
					PC	PODENZANO	West Nile Fever	Mosquitoes	1
				Lombardy	MN	GOITO	West Nile Fever	Equids	1
	2021-08-25	8	35	Lombardy	LO	CASELLE LANDI	West Nile Fever	Mosquitoes	1
	2021-08-26	8	35	Veneto	RO	VILLANOVA DEL GHEBBO	West Nile Fever	Mosquitoes	1
	2021-08-27	8	35	Veneto	VI	ZANE'	West Nile Fever	Target birds	1
	2021-08-28	8	35	Emilia-Romagna	PC	CARPANETO PIACENTINO	West Nile Fever	Target birds	1
	2021-08-30	8	36	Lombardy	BS	CAPRIOLO	West Nile Fever	Wild birds	1
	2021-08-31	8	36	Emilia-Romagna	PC	PONTENURE	West Nile Fever	Wild birds	1
	2021-09-02	9	36	Lombardy	PV	PARONA	West Nile Fever	Mosquitoes	1
				Piedmont	AL	PASTURANA	West Nile Fever	Mosquitoes	1
				Sardinia	NU	GIRASOLE	West Nile Fever	Wild birds	1
	2021-09-03	9	36	Veneto	VR	SALIZZOLE	West Nile Fever	Target birds	2
	2021-09-08	9	37	Lombardy	MI	ARCONATE	West Nile Fever	Target birds	1
						MARCALLO CON CASONE	West Nile Fever	Target birds	1
	2021-09-10	9	37	Sardinia	SS	ALGHERO	West Nile Fever	Wild birds	1
	2021-09-12	9	38	Emilia-Romagna	RE	GUALTIERI	West Nile Fever	Target birds	1
	2021-09-15	9	38	Lombardy	MI	ROSATE	West Nile Fever	Mosquitoes	2
	2021-09-16	9	38	Emilia-Romagna	PC	PIANELLO VAL TIDONE	West Nile Fever	Wild birds	1
					PR	SALSOMAGGIORE TERME	West Nile Fever	Target birds	4
	2021-09-17	9	38	Lombardy	MI	MAGENTA	West Nile Fever	Target birds	1
					PV	CODEVILLA	West Nile Fever	Wild birds	1
	2021-09-19	9	39	Sardinia	SS	OZIERI	West Nile Fever	Target birds	1
	2021-09-20	9	39	Lombardy	PV	BORGO SAN SIRO	West Nile Fever	Wild birds	1
					VA	FERNO	West Nile Fever	Wild birds	1
				Piedmont	NO	MOMO	West Nile Fever	Target birds	1
	2021-09-22	9	39	Lombardy	MI	CERRO AL LAMBRO	West Nile Fever	Equids	1
	2021-09-23	9	39	Emilia-Romagna	MO	SOLIERA	West Nile Fever	Target birds	1
	2021-09-24	9	39	Lombardy	BG	CENATE SOPRA	West Nile Fever	Target birds	1
	2021-09-27	9	40	Emilia-Romagna	FE	TRESIGNANA	West Nile Fever	Target birds	2
				Sardinia	SS	OZIERI	West Nile Fever	Wild birds	1
	2021-09-28	9	40	Lombardy	PV	INVERNO E MONTELEONE	West Nile Fever	Mosquitoes	1
	2021-10-03	10	41	Sardinia	SS	OZIERI	West Nile Fever	Target birds	2
	2021-10-05	10	41	Sardinia	SS	OLBIA	West Nile Fever	Wild birds	1
	2021-10-07	10	41	Emilia-Romagna	BO	BOLOGNA	West Nile Fever	Wild birds	3
	2021-10-17	10	43	Sardinia	SS	LOIRI PORTO SAN PAOLO	West Nile Fever	Wild birds	1
	2021-10-22	10	43	Piedmont	NO	VESPOLATE	West Nile Fever	Mosquitoes	1
	2021-10-24	10	44	Sardinia	SS	OLBIA	West Nile Fever	Wild birds	1
	2021-10-27	10	44	Piedmont	VC	COSTANZANA	West Nile Fever	Target birds	1
	2021-11-01	11	45	Sardinia	SS	OLBIA	West Nile Fever	Wild birds	1
	2021-11-09	11	46	Sardinia	SS	OLBIA	West Nile Fever	Wild birds	1
	2021-11-11	11	46	Piedmont	CN	ALBA	West Nile Fever	Wild birds	1
						CENTALLO	West Nile Fever	Wild birds	1
	2021-11-17	11	47	Piedmont	CN	FARIGLIANO	West Nile Fever	Wild birds	1
						NIELLA TANARO	West Nile Fever	Wild birds	1
						PEVERAGNO	West Nile Fever	Target birds	1

## Sheet: Horses
Seroprevalence data among equids
Year	WNND IgM+	Deaths IgM+	Total IgM+
2011	58	14	198
2012	15	3	64
2013	12	1	49
2014	6	4	28
2015	6	5	30
2016	16	4	52
2017	6	2	90
2018	45	13	238
2019	8	4	8
2020	18	3	18
2021	7	0	7

## Sheet: Humans
Human data - Molecular and/or serological tests
Year	WNND	WNF	Deaths	Donors
2011	14	1	2	4
2012	28	17	0	5
2013	40	30	7	19
2014	21	3	1	4
2015	38	10	0	13
2016	34	15	0	22
2017	27	12	0	16
2018	244	306	55	68
2019	25	24	5	7
2020	45	7	5	16
2021	35	5	0	15
