# Supplementary material for: Epidemiological and Evolutionary Analysis of West Nile Virus Lineage 2 in Italy
Source: Viruses. 2022 Dec 22;15(1):35. doi: 10.3390/v15010035 (PMC9866873; doi:10.3390/v15010035)
Supplement: Supplementary file 1 [file viruses-15-00035-s001.zip › Supplementary_Table_2.xlsx]

## Sheet: 1_metadata_international_ncbi
Accession	Country	Host	Collection_Date
AY765264.1	Czech_Republic	Culex_pipiens	1997-09-17
MN238670.1	Iran	Culex_theileri	2018-06-15
MN238669.1	Iran	Culex_pipiens	2017-06-15
MZ964753.1	Germany	Homo_sapiens	2021-08-15
MZ964752.1	Germany	Homo_sapiens	2021-08-15
MZ964751.1	Germany	Homo_sapiens	2021-08-15
MW915462.1	Spain	Accipiter_gentilis	2017-09-15
LR989888.1	Germany	Larus_crassirostris	2019-06-15
LR989885.1	Germany	Larus_crassirostris	2019-06-15
MZ605381.2	USA	Phoenicopterus_roseus	1999-06-15
MZ605382.4	Hungary	Accipiter_gentilis	2004-06-15
MW561633.1	Slovakia	Strix_nebulosa_lapponica	2018-11-16
MW383508.1	Namibia	Culex_univittatus	2020-06-15
MW383507.1	Namibia	Culex_univittatus	2020-06-15
MT905060.1	Brazil	Equus_caballus	2019-06-13
MK947397.1	Slovenia	Homo_sapiens	2018-08-23
MK947396.1	Slovenia	Culicidae	2018-06-15
MW142227.1	Germany	Homo_sapiens	2020-08-15
MW142226.1	Germany	Homo_sapiens	2020-08-15
MW142225.1	Germany	Homo_sapiens	2020-08-15
MW142224.1	Germany	Homo_sapiens	2020-08-15
MW142223.1	Germany	Homo_sapiens	2020-08-15
MT863561.1	France	Accipiter_gentilis	2018-10-06
MT863560.1	France	Buteo_buteo	2018-09-08
MT863559.1	France	Equus_caballus	2015-10-03
MT968032.1	USA	Culicidae	2017-06-15
MT968031.1	USA	Culicidae	2016-06-15
MT968030.1	USA	Culicidae	2018-06-15
MT968029.1	USA	Culicidae	2018-06-15
MT968028.1	USA	Culicidae	2018-06-15
MT968027.1	USA	Culicidae	2016-06-15
MT968026.1	USA	Culicidae	2018-06-15
MT968025.1	USA	Culicidae	2017-06-15
MT968024.1	USA	Culicidae	2017-06-15
MT968023.1	USA	Culicidae	2016-06-15
MT968022.1	USA	Culicidae	2018-06-15
MT968021.1	USA	Culicidae	2013-06-15
MT968020.1	USA	Culicidae	2013-06-15
MT968019.1	USA	Culicidae	2018-06-15
MT968018.1	USA	Culicidae	2013-06-15
MT968017.1	USA	Culicidae	2016-06-15
MT968016.1	USA	Culicidae	2018-06-15
MT968015.1	USA	Culicidae	2018-06-15
MT968014.1	USA	Culicidae	2018-06-15
MT968013.1	USA	Culicidae	2015-06-15
MT968012.1	USA	Culicidae	2016-06-15
MT968011.1	USA	Culicidae	2018-06-15
MT968010.1	USA	Culicidae	2018-06-15
MT968009.1	USA	Culicidae	2018-06-15
MT968008.1	USA	Culicidae	2017-06-15
MT968007.1	USA	Culicidae	2018-06-15
MT968006.1	USA	Culicidae	2017-06-15
MT968005.1	USA	Culicidae	2016-06-15
MT968004.1	USA	Culicidae	2014-06-15
MT968003.1	USA	Culicidae	2013-06-15
MT968002.1	USA	Culicidae	2018-06-15
MT968001.1	USA	Culicidae	2013-06-15
MT968000.1	USA	Culicidae	2015-06-15
MT967999.1	USA	Culicidae	2017-06-15
MT967998.1	USA	Culicidae	2014-06-15
MT967997.1	USA	Culicidae	2014-06-15
MT967996.1	USA	Culicidae	2017-06-15
MT967995.1	USA	Culicidae	2018-06-15
MT967994.1	USA	Culicidae	2015-06-15
MT967993.1	USA	Culicidae	2017-06-15
MT967992.1	USA	Culicidae	2014-06-15
MT967991.1	USA	Culicidae	2015-06-15
MT967990.1	USA	Culicidae	2015-06-15
MT967989.1	USA	Culicidae	2013-06-15
MT967988.1	USA	Culicidae	2013-06-15
MW036634.1	Netherlands	Culex	2020-08-15
MW036633.1	Netherlands	Culex	2020-09-15
MN812762.1	Russia	Homo_sapiens	2018-06-15
MN812761.1	Russia	Homo_sapiens	2018-06-15
MN812760.1	Russia	Homo_sapiens	2018-06-15
MN812759.1	Russia	Homo_sapiens	2018-06-15
MN812758.1	Russia	Culex_modestus	2018-06-15
MN812757.1	Russia	Culex_modestus	2018-06-15
KX394411.1	Australia	NA	1978-06-15
KX394410.1	Australia	Oriolus_flavocinctus	1965-06-15
KX394409.1	Australia	Culex_annulirostris	1963-06-15
KX394408.1	Australia	Culex_pullus	1963-06-15
KX394407.1	Australia	Anopheles_farauti	1963-06-15
KX394406.1	Australia	Culex_squamosus	1963-06-15
KX394405.1	Australia	Culex_annulirostris	1963-06-15
KX394404.1	Australia	Culex_squamosus	1963-06-15
KX394403.1	Australia	Anopheles_bancroftii	1963-06-15
KX394402.1	Australia	NA	1960-06-15
KX394401.1	Australia	NA	1960-06-15
KX394400.1	Australia	NA	1960-06-15
KX394399.1	Australia	NA	1960-06-15
KX394398.1	Australia	Culex_annulirostris	1960-06-15
KX394397.1	Australia	NA	1960-06-15
KX394396.1	Australia	Culex_annulirostris	1960-06-15
KX394395.1	Australia	Culex_annulirostris	1999-06-15
KX394394.1	Australia	Culex_annulirostris	1978-06-15
KX394393.1	Australia	NA	1963-06-15
KX394392.1	Australia	NA	1963-06-15
KX394391.1	Australia	Culex_annulirostris	1974-06-15
KX394390.1	Australia	Culex_annulirostris	1974-06-15
KX394388.1	Australia	Culex_annulirostris	1974-06-15
KX394387.1	Australia	Culex_annulirostris	1974-06-15
KX394386.1	Australia	Culex_annulirostris	1974-06-15
KX394385.1	Australia	Culex_annulirostris	1974-06-15
KX394384.1	Australia	Culex_annulirostris	1974-06-15
KX394383.1	Australia	Culex_annulirostris	1972-06-15
KX394382.1	Australia	Culex_annulirostris	2011-06-15
KX394381.1	Australia	NA	1975-06-15
MN619803.1	Russia	Culex_pipiens	2018-06-15
MN619802.1	Russia	Culex_pipiens	2018-06-15
MN619801.1	Russia	Culex_pipiens	2018-06-15
MN619800.1	Russia	Culex_modestus	2018-06-15
LR743458.1	Germany	Bubo_scandiacus	2019-09-03
LR743457.1	Germany	Accipiter_gentilis	2019-09-05
LR743456.1	Germany	Passer_domesticus	2019-08-26
LR743455.1	Germany	Culex_pipiens	2019-09-17
LR743454.1	Germany	Parus_major	2019-09-09
LR743453.1	Germany	Equus_ferus	2019-08-14
LR743452.1	Germany	Strix_nebulosa	2019-09-04
LR743451.1	Germany	Bubo_scandiacus	2019-09-04
LR743450.1	Germany	Phoenicopterus_chilensis	2019-09-09
LR743449.1	Germany	Accipiter_gentilis	2019-09-04
LR743448.1	Germany	Spheniscus_humboldti	2019-09-09
LR743447.1	Germany	Culex_pipiens	2019-09-24
LR743446.1	Germany	Trichoglossus_haematodus	2019-08-19
LR743445.1	Germany	Strix_nebulosa	2019-09-03
LR743444.1	Germany	Strix_nebulosa	2019-08-06
LR743443.1	Germany	Bubo_scandiacus	2018-09-05
LR743442.1	Germany	Cyanistes_caeruleus	2019-08-08
LR743437.1	Germany	Strix_nebulosa	2018-08-31
LR743436.1	Germany	Accipiter_gentilis	2018-09-10
LR743435.1	Germany	Accipiter_gentilis	2019-08-20
LR743434.1	Germany	Strix_nebulosa	2018-09-03
LR743433.1	Germany	Accipiter_gentilis	2018-09-01
LR743432.1	Germany	Phoenicoparrus_andinus	2019-08-30
LR743431.1	Germany	Pluvialis_apricaria	2019-09-04
LR743430.1	Germany	Cyanistes_caeruleus	2019-08-08
LR743429.1	Germany	Strix_aluco	2018-09-19
LR743428.1	Germany	Bubo_scandiacus	2019-08-18
LR743427.1	Germany	Accipiter_gentilis	2019-07-14
LR743426.1	Germany	Bubo_scandiacus	2019-08-31
LR743425.1	Germany	Bubo_scandiacus	2019-07-03
LR743424.1	Germany	Bubo_scandiacus	2019-08-04
LR743423.1	Germany	Accipiter_gentilis	2019-08-31
LR743422.1	Germany	Accipiter_gentilis	2019-08-26
LR743421.1	Germany	Parus_major	2019-08-30
LC489409.1	Zambia	Crocodylus_niloticus	2019-06-15
MN849176.1	USA	Aedes_albopictus	2019-09-15
LC318700.1	Zambia	Culex_quinquefasciatus	2016-05-16
MN652880.1	Greece	Culex	2018-08-15
MN652879.1	Greece	Culex	2018-07-15
MN652878.1	Greece	Culex	2018-07-15
MH643887.1	Brazil	Equus_caballus	2018-04-26
MN794939.1	Germany	Prunella_modularis	2019-06-15
MN794938.1	Germany	Passer_domesticus	2019-06-15
MN794937.1	Germany	Turdus_merula	2019-06-15
MN794935.1	Germany	Homo_sapiens	2019-06-15
MT341472.1	Bulgaria	Culex	2018-08-15
MT341471.1	Greece	Culex	2019-07-15
MT341470.1	Greece	Culex	2019-07-15
MN149538.1	Russia	Acrocephalus_dumetorum	2006-05-15
MN954648.1	Australia	Crocodylus_porosus	2016-06-15
MK473443.1	Greece	Pica_pica	2017-07-15
MH549209.1	Greece	Pica_pica	2017-07-15
MH939154.1	Romania	Culex_pipiens_sensu_lato	2014-06-15
MH939153.1	Romania	Anopheles_hyrcanus	2014-06-15
MN481597.1	Greece	Gallus_gallus	2012-08-27
MN481596.1	Greece	Gallus_gallus	2011-07-06
MN481595.1	Greece	Columbidae	2010-09-30
MN481594.1	Greece	Culicidae	2012-09-05
MN481593.1	Greece	Culicidae	2012-08-22
MN481592.1	Greece	Culicidae	2012-08-02
MN481591.1	Greece	Canis_lupus_familiaris	2018-08-23
MN481590.1	Greece	Equus_caballus	2018-07-17
MN481589.1	Greece	Gallus_gallus	2018-07-17
MN480795.1	Greece	Homo_sapiens	2018-08-15
MN480794.1	Greece	Culex	2018-09-15
MN480793.1	Greece	Homo_sapiens	2018-08-15
MN480792.1	Greece	Homo_sapiens	2018-08-15
MH819471.1	Canada	Culex	2004-09-07
MH819470.1	Canada	Culex	2014-09-15
MH819469.1	Canada	Aedes_vexans	2006-08-29
MH819468.1	Canada	Culex	2004-08-08
MH819467.1	Canada	Culex	2013-08-19
MH819466.1	Canada	Culex	2016-08-16
MH819465.1	Canada	Culex	2015-09-09
MH819464.1	Canada	Culex	2004-09-15
MH819463.1	Canada	Culex	2014-08-21
MH819462.1	Canada	Culex	2015-09-09
MH819461.1	Canada	Culex	2004-09-07
MH819460.1	Canada	Culex	2013-08-19
MH819459.1	Canada	Culex	2014-09-04
MH819458.1	Canada	Culex	2005-08-25
MH819457.1	Canada	Culex	2005-08-19
MH819456.1	Canada	Culex	2013-09-09
MH819455.1	Canada	Culex	2006-08-30
MH819454.1	Canada	Culex	2006-08-29
MH819453.1	Canada	Culex	2016-08-09
MH819452.1	Canada	Culex	2015-09-15
MH819451.1	Canada	Culex	2005-08-12
MH819450.1	Canada	Culex	2016-08-16
MH819449.1	Canada	Culex	2014-09-22
MH819448.1	Canada	Culex	2005-08-31
MH819447.1	Canada	Culex	2013-08-26
MH819446.1	Canada	Culex	2015-10-06
MH910045.1	Germany	Homo_sapiens	2018-08-15
MK352483.1	USA	Psorophora	2018-06-15
KY782124.1	USA	Culex	2012-08-31
KY782123.1	USA	Culex	2010-09-24
KY782122.1	USA	Culex	2010-09-03
KY782121.1	USA	Culex	2010-09-01
KY782120.1	USA	Culex	2010-09-01
KY782119.1	USA	Culex	2010-08-25
KY782118.1	USA	Culex	2010-08-20
KY782117.1	USA	Culex	2010-08-18
KY782116.1	USA	Culex	2010-08-12
KY782115.1	USA	Culex	2010-08-04
KY782114.1	USA	Culex	2009-08-12
KY782113.1	USA	Culex	2007-07-07
KY782112.1	USA	Culex	2005-09-15
KY782111.1	USA	Culex	2005-09-14
KY782110.1	USA	Passer_domesticus	2005-08-03
KY782109.1	USA	Turdus_migratorius	2005-08-03
KY782108.1	USA	Turdus_migratorius	2010-08-24
KY782107.1	USA	Poecile_atricapillus	2012-08-01
KY782106.1	USA	Spinus_tristis	2012-07-25
KY782105.1	USA	Turdus_migratorius	2012-07-18
MH508038.1	USA	Culex_tarsalis	2017-06-28
MH508037.1	USA	Culex_quinquefasciatus	2017-06-28
MH508036.1	USA	Culex_quinquefasciatus	2016-07-28
MH508035.1	USA	Culex_tarsalis	2016-07-26
MH508034.1	USA	Culex_quinquefasciatus	2015-08-28
MH508033.1	USA	Culex_tarsalis	2015-07-28
MH508031.1	USA	Culex_quinquefasciatus	2012-07-19
MH508028.1	USA	Culex_quinquefasciatus	2012-07-02
MH508027.1	USA	Culex_quinquefasciatus	2012-06-19
MH508025.1	USA	Culex_tarsalis	2011-08-04
MH508024.1	USA	Culex_tarsalis	2011-08-04
MH508023.1	USA	Culex_quinquefasciatus	2011-07-27
MH508022.1	USA	Culex_quinquefasciatus	2011-07-15
MH508021.1	USA	Culex_tarsalis	2011-07-13
MH508020.1	USA	Culex_tarsalis	2011-07-13
MH508019.1	USA	Culex_tarsalis	2011-07-13
MH508018.1	USA	Culex_tarsalis	2011-07-13
MH508017.1	USA	Culex_tarsalis	2011-07-13
MH508016.1	USA	Culex_tarsalis	2011-07-08
MH508015.1	USA	Culex_tarsalis	2011-07-07
MH508014.1	USA	Culex_tarsalis	2011-06-08
MH508013.1	USA	Culex_quinquefasciatus	2010-10-05
MH508012.1	USA	Culex_quinquefasciatus	2010-09-30
MH508011.1	USA	Culex_quinquefasciatus	2010-09-02
MH508010.1	USA	Culex_tarsalis	2010-08-25
MH508009.1	USA	Culex_tarsalis	2010-08-18
MH508008.1	USA	Culex_quinquefasciatus	2010-07-28
MH508007.1	USA	Culex_quinquefasciatus	2010-07-09
MH508006.1	USA	Culex_quinquefasciatus	2010-07-09
MH508005.1	USA	Culex_quinquefasciatus	2010-07-08
MH508004.1	USA	Culex_quinquefasciatus	2010-07-08
MH508003.1	USA	Culex_tarsalis	2010-07-01
MH508002.1	USA	Culex_tarsalis	2010-07-01
MH508001.1	USA	Culex_quinquefasciatus	2010-06-29
MH508000.1	USA	Culex_quinquefasciatus	2010-06-25
MH507999.1	USA	Culex_quinquefasciatus	2010-06-15
MH507998.1	USA	Culex_tarsalis	2009-09-04
MH507997.1	USA	Culex_quinquefasciatus	2009-09-04
MH507996.1	USA	Culex_quinquefasciatus	2009-07-30
MH507995.1	USA	Culex_quinquefasciatus	2009-07-29
MH507994.1	USA	Culex_quinquefasciatus	2009-07-28
MH507993.1	USA	Culex_quinquefasciatus	2009-07-22
MH507992.1	USA	Culex_tarsalis	2009-07-15
MH507991.1	USA	Culex_quinquefasciatus	2009-07-15
MH507990.1	USA	Culex_quinquefasciatus	2009-07-14
MH507989.1	USA	Culex_tarsalis	2009-07-14
MH507988.1	USA	Culex_tarsalis	2009-07-01
MH507987.1	USA	Corvus_brachyrhynchos	2016-05-02
MH507986.1	USA	Corvus_brachyrhynchos	2016-04-14
MH507985.1	USA	Corvus_brachyrhynchos	2016-03-17
MH507984.1	USA	Corvus_brachyrhynchos	2016-03-02
MH507983.1	USA	Buteo_lineatus	2015-12-30
MH507982.1	USA	Accipiter_striatus	2015-12-16
MH507981.1	USA	Corvus_brachyrhynchos	2015-10-20
MH507980.1	USA	Corvus_brachyrhynchos	2015-10-13
MH507979.1	USA	Corvus_brachyrhynchos	2015-10-09
MH507978.1	USA	Corvus_brachyrhynchos	2015-10-06
MH507977.1	USA	Corvus_brachyrhynchos	2015-09-04
MH507976.1	USA	Corvus_brachyrhynchos	2015-08-28
MH507975.1	USA	Corvus_brachyrhynchos	2015-08-21
MH507974.1	USA	Corvus_brachyrhynchos	2015-08-07
MH507973.1	USA	Aphelocoma	2015-07-28
MH507972.1	USA	Corvus_brachyrhynchos	2015-07-21
MH507971.1	USA	Corvus_brachyrhynchos	2015-07-02
MH507970.1	USA	Corvus_brachyrhynchos	2015-07-02
MH507969.1	USA	Corvus_brachyrhynchos	2015-06-05
MH507968.1	USA	Corvus_brachyrhynchos	2015-04-28
MH507967.1	USA	Corvus_brachyrhynchos	2015-04-16
MH507966.1	USA	Corvus	2014-12-18
MH507965.1	USA	Accipitridae	2014-12-18
MH507964.1	USA	Corvus_brachyrhynchos	2014-11-17
MH507963.1	USA	Corvus_brachyrhynchos	2014-11-13
MH507962.1	USA	Corvus_brachyrhynchos	2014-11-10
MH507961.1	USA	Corvus_brachyrhynchos	2014-09-23
MH507960.1	USA	Corvus_brachyrhynchos	2014-08-13
MH507959.1	USA	Corvus_brachyrhynchos	2009-10-09
MH507958.1	USA	Corvus_brachyrhynchos	2009-09-30
MH507957.1	USA	Corvus_brachyrhynchos	2009-09-15
MH507956.1	USA	Accipiter_striatus	2008-12-22
MH507955.1	USA	Corvus_brachyrhynchos	2008-12-08
MH507954.1	USA	Accipiter_striatus	2008-12-08
MH507953.1	USA	Corvus_brachyrhynchos	2008-12-01
MH507952.1	USA	Corvus_brachyrhynchos	2009-09-29
MH507951.1	USA	Corvus_brachyrhynchos	2008-09-26
MH507950.1	USA	Corvus_brachyrhynchos	2008-09-05
MH507949.1	USA	Corvus_brachyrhynchos	2008-05-22
MH507948.1	USA	Corvus_brachyrhynchos	2008-02-06
MH507947.1	USA	Culex_tarsalis	2009-06-30
MH507946.1	USA	Culex_quinquefasciatus	2009-06-17
MH507945.1	USA	Culex_quinquefasciatus	2009-06-17
MH507944.1	USA	Culex_quinquefasciatus	2007-08-17
MH507943.1	USA	Culex_quinquefasciatus	2007-08-15
MH507942.1	USA	Culex_quinquefasciatus	2007-08-15
MH507941.1	USA	Culex_quinquefasciatus	2007-08-15
MH507940.1	USA	Culex_quinquefasciatus	2007-08-15
MH507939.1	USA	Culex_quinquefasciatus	2007-08-15
MH507938.1	USA	Culex_quinquefasciatus	2007-08-15
MH507937.1	USA	Culex_quinquefasciatus	2007-08-03
MH507936.1	USA	Culex_quinquefasciatus	2007-08-03
MH507935.1	USA	Culex_quinquefasciatus	2007-06-22
MH507934.1	USA	Culex_quinquefasciatus	2007-06-15
MH507933.1	USA	Culex_quinquefasciatus	2007-06-08
MH507932.1	USA	Culex_tarsalis	2007-06-06
MH507931.1	USA	Culex_tarsalis	2007-06-05
MH507930.1	USA	Culex_quinquefasciatus	2006-08-04
MH507929.1	USA	Culex_quinquefasciatus	2006-08-04
MH507928.1	USA	Culex_quinquefasciatus	2006-08-04
MH507927.1	USA	Culex_quinquefasciatus	2006-08-04
MH507926.1	USA	Culex_quinquefasciatus	2006-07-21
MH507925.1	USA	Culex_quinquefasciatus	2006-07-21
MH507924.1	USA	Culex_quinquefasciatus	2006-07-21
MH507923.1	USA	Culex_quinquefasciatus	2006-07-21
MH507922.1	USA	Culex_quinquefasciatus	2006-07-21
MH507921.1	USA	Culex_quinquefasciatus	2006-07-21
MH507920.1	USA	Culex_quinquefasciatus	2006-07-14
MH507919.1	USA	Culex_tarsalis	2006-07-11
MH507918.1	USA	Culex_tarsalis	2006-07-11
MH507917.1	USA	Culex_tarsalis	2006-07-11
MH507916.1	USA	Culex_tarsalis	2006-07-11
MH507915.1	USA	Culex_tarsalis	2005-07-19
MH507914.1	USA	Culex_quinquefasciatus	2005-07-14
MH507913.1	USA	Culex_quinquefasciatus	2005-07-14
MH507912.1	USA	Culex_quinquefasciatus	2005-07-14
MH507911.1	USA	Culex_quinquefasciatus	2005-07-07
MH507910.1	USA	Culex_tarsalis	2005-07-06
MH507909.1	USA	Culex_tarsalis	2005-07-06
MH507908.1	USA	Culex_quinquefasciatus	2005-07-01
MH507907.1	USA	Culex_quinquefasciatus	2005-07-01
MH507906.1	USA	Culex_quinquefasciatus	2005-07-01
MH507905.1	USA	Culex_tarsalis	2005-06-21
MH507904.1	USA	Culex_quinquefasciatus	2004-09-23
MH507903.1	USA	Culex_quinquefasciatus	2004-09-21
MH507902.1	USA	Culex_quinquefasciatus	2004-08-13
MH507901.1	USA	Culex_quinquefasciatus	2004-08-13
MH507900.1	USA	Culex_quinquefasciatus	2004-08-12
MH507899.1	USA	Culex_quinquefasciatus	2004-08-12
MH507898.1	USA	Culex_quinquefasciatus	2004-08-12
MH507897.1	USA	Culex_tarsalis	2004-08-11
MH507896.1	USA	Culex_quinquefasciatus	2004-08-11
MH507895.1	USA	Culex_quinquefasciatus	2004-08-11
MH507894.1	USA	Culex_quinquefasciatus	2004-08-10
MH507893.1	USA	Culex_quinquefasciatus	2004-08-05
MH507892.1	USA	Culex_quinquefasciatus	2004-08-05
MH507891.1	USA	Culex_quinquefasciatus	2004-08-05
MH507890.1	USA	Corvus_brachyrhynchos	2017-07-07
MH507889.1	USA	Corvus_brachyrhynchos	2017-07-04
MH507888.1	USA	Aphelocoma_californica	2013-07-08
MH507887.1	USA	Aphelocoma_californica	2013-06-10
MH507886.1	USA	Corvus_brachyrhynchos	2012-07-10
MH507885.1	USA	Haemorhous_mexicanus	2012-07-09
MH507884.1	USA	Corvus_brachyrhynchos	2012-06-24
MH507883.1	USA	Aphelocoma_californica	2012-06-18
MH507882.1	USA	Falco_sparverius	2012-06-13
MH507880.1	USA	Aphelocoma_californica	2012-06-08
MH507878.1	USA	Aphelocoma_californica	2011-08-08
MH507877.1	USA	Aphelocoma_californica	2011-08-08
MH507876.1	USA	Aphelocoma_californica	2011-08-05
MH507874.1	USA	Passer_domesticus	2011-06-17
MH507873.1	USA	Aphelocoma_californica	2010-07-28
MH507872.1	USA	Aphelocoma_californica	2010-07-26
MH507871.1	USA	Passer_domesticus	2010-07-26
MH507870.1	USA	Haemorhous_mexicanus	2010-07-23
MH507869.1	USA	Passer_domesticus	2010-07-22
MH507868.1	USA	Aves	2010-07-22
MH507867.1	USA	Aphelocoma_californica	2010-07-19
MH507866.1	USA	Aphelocoma_californica	2010-07-12
MH507865.1	USA	Passer_domesticus	2010-07-06
MH507864.1	USA	Turdus_migratorius	2009-07-23
MH507863.1	USA	Passer_domesticus	2009-07-13
MH507862.1	USA	Parulidae	2009-07-07
MH507861.1	USA	Passer_domesticus	2009-06-24
MH507860.1	USA	Aphelocoma_californica	2009-06-15
MH507859.1	USA	Passeridae	2009-06-16
MH507858.1	USA	Aphelocoma_californica	2009-06-08
MH507857.1	USA	Haemorhous_mexicanus	2009-06-14
MH507856.1	USA	Passer_domesticus	2008-09-24
MH507855.1	USA	Turdus_migratorius	2008-07-23
MH507854.1	USA	Zenaida_macroura	2008-03-13
MH507853.1	USA	Calypte_costae	2008-06-27
MH507852.1	USA	Aphelocoma_californica	2007-07-13
MH507851.1	USA	Aphelocoma_californica	2007-07-12
MH507850.1	USA	Aphelocoma_californica	2007-07-09
MH507849.1	USA	Aphelocoma_californica	2007-07-09
MH507848.1	USA	Aphelocoma_californica	2007-07-09
MH507847.1	USA	Aphelocoma_californica	2007-07-05
MH507846.1	USA	Aphelocoma_californica	2007-06-29
MH507845.1	USA	Aphelocoma_californica	2007-06-29
MH507844.1	USA	Aphelocoma_californica	2007-06-25
MH507843.1	USA	Aphelocoma_californica	2007-06-25
MH507842.1	USA	Aphelocoma_californica	2007-06-22
MH507841.1	USA	Aphelocoma_californica	2007-06-20
MH507840.1	USA	Aphelocoma_californica	2007-06-14
MH507839.1	USA	Aphelocoma_californica	2007-06-13
MH507838.1	USA	Aphelocoma_californica	2007-06-07
MH507837.1	USA	Aphelocoma_californica	2006-08-30
MH507836.1	USA	Haemorhous_mexicanus	2006-08-17
MH507835.1	USA	Aphelocoma_californica	2006-08-15
MH507834.1	USA	Passer_domesticus	2006-08-14
MH507833.1	USA	Aphelocoma_californica	2006-08-09
MH507832.1	USA	Corvus	2006-08-03
MH507831.1	USA	Aphelocoma_californica	2006-08-02
MH507830.1	USA	Aphelocoma_californica	2006-08-01
MH507829.1	USA	Aphelocoma_californica	2006-07-31
MH507828.1	USA	Aphelocoma_californica	2006-07-21
MH507827.1	USA	Turdus_migratorius	2006-07-13
MH507826.1	USA	Culex_pipiens	2017-08-03
MH507825.1	USA	Culex_pipiens	2017-08-02
MH507824.1	USA	Culex_quinquefasciatus	2017-06-29
MH507823.1	USA	Culex_quinquefasciatus	2017-06-28
MH507822.1	USA	Culex_tarsalis	2017-06-29
MH507821.1	USA	Culex_tarsalis	2017-06-30
MH507820.1	USA	Culex_quinquefasciatus	2017-07-04
MH507815.1	USA	Culex_quinquefasciatus	2016-07-01
MH507814.1	USA	Culex_tarsalis	2016-07-05
MH507813.1	USA	Culex_quinquefasciatus	2016-06-29
MH507812.1	USA	Culex_tarsalis	2016-07-05
MH507811.1	USA	Culex_tarsalis	2016-07-05
MH507810.1	USA	Culex_tarsalis	2015-07-21
MH507809.1	USA	Culex_tarsalis	2015-07-15
MH507808.1	USA	Culex_tarsalis	2015-07-22
MH507807.1	USA	Culex_tarsalis	2015-07-21
MH507806.1	USA	Culex_quinquefasciatus	2015-07-14
MH507805.1	USA	Culex_quinquefasciatus	2015-07-21
MH507804.1	USA	Culex_tarsalis	2015-06-15
MH507803.1	USA	Culex_tarsalis	2015-06-15
MH507802.1	USA	Culex_quinquefasciatus	2015-06-09
MH507801.1	USA	Culex_quinquefasciatus	2015-05-14
MH507800.1	USA	Culex_quinquefasciatus	2014-07-10
MH507799.1	USA	Culex_tarsalis	2014-07-22
MH507798.1	USA	Culex_tarsalis	2014-07-15
MH507797.1	USA	Culex_tarsalis	2014-07-07
MH507796.1	USA	Culex_quinquefasciatus	2014-07-08
MH507795.1	USA	Culex_pipiens	2014-07-03
MH507794.1	USA	Culex_tarsalis	2014-06-24
MH507793.1	USA	Culex_tarsalis	2014-06-23
MH507792.1	USA	Culex_quinquefasciatus	2014-06-20
MH507791.1	USA	Culex_pipiens	2014-06-17
MH507790.1	USA	Culex_quinquefasciatus	2013-08-15
MH507789.1	USA	Culex_quinquefasciatus	2013-08-22
MH507788.1	USA	Culex_quinquefasciatus	2013-08-22
MH507787.1	USA	Culex_tarsalis	2013-08-26
MH507786.1	USA	Culex_tarsalis	2013-08-28
MH507785.1	USA	Culex_tarsalis	2013-08-28
MH507784.1	USA	Culex_erythrothorax	2013-09-11
MH507783.1	USA	Culex_quinquefasciatus	2013-09-10
MH507782.1	USA	Culex_erythrothorax	2013-08-14
MH507781.1	USA	Culex_stigmatosoma	2013-08-21
MH507780.1	USA	Culex_tarsalis	2012-08-14
MH507779.1	USA	Culex_tarsalis	2012-08-14
MH507778.1	USA	Culex_stigmatosoma	2012-08-10
MH507777.1	USA	Culex_quinquefasciatus	2012-08-29
MH507776.1	USA	Culex_quinquefasciatus	2012-08-07
MH507775.1	USA	Culex_tarsalis	2012-08-23
MH507774.1	USA	Culex_tarsalis	2012-08-28
MH507773.1	USA	Culex_tarsalis	2012-08-27
MH507772.1	USA	Culex_pipiens	2012-09-04
MH507771.1	USA	Culex_tarsalis	2012-09-18
MH507770.1	USA	Culex_quinquefasciatus	2011-08-11
MH507769.1	USA	Culex_tarsalis	2010-08-12
MH507768.1	USA	Culex_tarsalis	2010-08-12
MH507767.1	USA	Culex_quinquefasciatus	2011-08-11
MH507766.1	USA	Culex_quinquefasciatus	2009-07-28
MH507765.1	USA	Culex_quinquefasciatus	2009-07-28
MH507764.1	USA	Culex_pipiens	2008-09-09
MH507763.1	USA	Culex_stigmatosoma	2008-09-09
MH507762.1	USA	Culex_quinquefasciatus	2007-07-20
MH507761.1	USA	Culex_quinquefasciatus	2007-07-20
MH507760.1	USA	Culex_quinquefasciatus	2006-08-05
MH507759.1	USA	Culex_quinquefasciatus	2006-08-07
MH507757.1	USA	Culex_quinquefasciatus	2005-06-13
MH507756.1	USA	Culex_quinquefasciatus	2004-09-02
MH507755.1	USA	Culex_quinquefasciatus	2004-09-02
MH507754.1	USA	Pica_nuttalli	2017-08-31
MH507753.1	USA	Corvus_brachyrhynchos	2017-08-28
MH507752.1	USA	Pica_nuttalli	2017-08-30
MH507751.1	USA	Corvus_brachyrhynchos	2017-08-03
MH507750.1	USA	Corvus_brachyrhynchos	2017-07-26
MH507749.1	USA	Corvus_brachyrhynchos	2017-07-13
MH507748.1	USA	Corvus_brachyrhynchos	2017-07-11
MH507747.1	USA	Corvus_brachyrhynchos	2017-07-03
MH507746.1	USA	Aphelocoma_californica	2017-06-30
MH507745.1	USA	Corvus_brachyrhynchos	2017-06-23
MH507744.1	USA	Corvus_brachyrhynchos	2017-06-23
MH507743.1	USA	Corvus_brachyrhynchos	2017-06-17
MH507742.1	USA	Aphelocoma_californica	2013-08-26
MH507741.1	USA	Aphelocoma_californica	2013-08-25
MH507740.1	USA	Aphelocoma_californica	2013-08-20
MH507739.1	USA	Haemorhous_mexicanus	2013-08-12
MH507738.1	USA	Buteo_lineatus	2013-07-31
MH507737.1	USA	Aphelocoma_californica	2013-08-08
MH507736.1	USA	Aphelocoma_californica	2013-08-07
MH507735.1	USA	Haemorhous_mexicanus	2013-08-08
MH507734.1	USA	Turdus_migratorius	2013-08-02
MH507733.1	USA	Pica_nuttalli	2012-08-08
MH507732.1	USA	Corvus_brachyrhynchos	2012-07-20
MH507731.1	USA	Aphelocoma_californica	2012-07-22
MH507730.1	USA	Corvus_brachyrhynchos	2012-07-17
MH507729.1	USA	Corvus_brachyrhynchos	2012-07-17
MH507728.1	USA	Corvus_brachyrhynchos	2012-06-21
MH507727.1	USA	Corvus_brachyrhynchos	2012-06-14
MH507726.1	USA	Aphelocoma_californica	2012-06-12
MH507725.1	USA	Corvus_brachyrhynchos	2012-06-06
MH507724.1	USA	Passeridae	2011-09-21
MH507723.1	USA	Pheucticus_melanocephalus	2011-08-22
MH507722.1	USA	Aphelocoma_californica	2011-07-11
MH507721.1	USA	Aphelocoma_californica	2010-08-02
MH507720.1	USA	Passer_domesticus	2010-07-30
MH507719.1	USA	Aphelocoma_californica	2010-07-29
MH507718.1	USA	Aphelocoma_californica	2010-07-21
MH507717.1	USA	Mimus_polyglottos	2009-09-04
MH507716.1	USA	Aphelocoma_californica	2009-06-23
MH507715.1	USA	Haemorhous_mexicanus	2009-06-18
MH507714.1	USA	Corvus_brachyrhynchos	2008-08-25
MH507713.1	USA	Aphelocoma_californica	2008-08-21
MH507712.1	USA	Aphelocoma_californica	2008-08-18
MH507711.1	USA	Haemorhous_mexicanus	2008-08-15
MH507710.1	USA	Baeolophus_inornatus	2008-08-12
MH507709.1	USA	Mimus_polyglottos	2008-08-11
MH507708.1	USA	Aphelocoma_californica	2007-06-24
MH507707.1	USA	Aphelocoma_californica	2007-06-24
MH507706.1	USA	Aphelocoma_californica	2007-06-21
MH507705.1	USA	Pica_nuttalli	2006-09-13
MH507704.1	USA	Aphelocoma_californica	2006-08-14
MH507703.1	USA	Turdus_migratorius	2006-08-08
MH507702.1	USA	Corvus_brachyrhynchos	2016-02-18
MH507701.1	USA	Corvus_brachyrhynchos	2016-02-03
MH507700.1	USA	Corvus_brachyrhynchos	2016-01-27
MH507699.1	USA	Corvus_brachyrhynchos	2015-11-10
MH507698.1	USA	Corvus_brachyrhynchos	2015-11-10
MH507697.1	USA	Aphelocoma	2015-11-10
MH507696.1	USA	Corvus_brachyrhynchos	2015-10-02
MH507695.1	USA	Corvus_brachyrhynchos	2015-10-02
MH507694.1	USA	Aphelocoma	2015-08-31
MH507693.1	USA	Corvus_brachyrhynchos	2015-08-31
MH507692.1	USA	Corvus_brachyrhynchos	2015-08-31
MH507691.1	USA	Culicidae	2017-10-05
MH507690.1	USA	Culicidae	2017-08-28
MH507689.1	USA	Culicidae	2017-08-28
MH507688.1	USA	Corvus_brachyrhynchos	2017-10-19
MH507687.1	USA	Aphelocoma	2017-10-16
MH507686.1	USA	Corvus_brachyrhynchos	2017-10-05
MH507685.1	USA	Culicidae	2016-08-18
MH507684.1	USA	Culicidae	2016-08-11
MH507683.1	USA	Culicidae	2015-10-02
MH507682.1	USA	Culicidae	2015-09-29
MH507681.1	USA	Culicidae	2015-08-28
MH507680.1	USA	Culicidae	2015-08-28
MH507679.1	USA	Culicidae	2015-08-28
MH507678.1	USA	Culex_quinquefasciatus	2015-08-21
MH507677.1	USA	Accipiter_striatus	2015-08-18
MH507676.1	USA	Accipiter_cooperii	2015-08-14
MH507675.1	USA	Culicidae	2015-08-14
MH507674.1	USA	Culicidae	2015-07-28
MH507673.1	USA	Culicidae	2015-07-10
MH507672.1	USA	Culicidae	2015-07-10
MH507671.1	USA	Corvus_brachyrhynchos	2015-05-13
MH507670.1	USA	Corvus_brachyrhynchos	2015-04-16
MH507669.1	USA	Corvus	2014-12-18
MH507668.1	USA	Corvus	2014-12-18
MH507667.1	USA	Corvus_brachyrhynchos	2014-11-17
MH507666.1	USA	Corvus_brachyrhynchos	2014-11-17
MH507665.1	USA	Accipitridae	2014-11-10
MH507664.1	USA	Culicidae	2014-11-07
MH507663.1	USA	Accipitridae	2014-10-28
MH507662.1	USA	Corvus_brachyrhynchos	2014-10-03
MH507661.1	USA	Corvus_brachyrhynchos	2014-10-03
MH507660.1	USA	Corvus_brachyrhynchos	2014-09-25
MH507659.1	USA	Corvidae	2014-08-13
MH507658.1	USA	Corvus_brachyrhynchos	2014-08-13
MH507657.1	USA	Corvus_brachyrhynchos	2014-07-17
MH507656.1	USA	Accipitridae	2014-08-06
MH507655.1	USA	Accipitridae	2013-11-07
MH507654.1	USA	Corvus_brachyrhynchos	2013-11-07
MH507653.1	USA	Corvus_brachyrhynchos	2013-11-01
MH507652.1	USA	Corvus_brachyrhynchos	2013-09-09
MH507651.1	USA	Corvus_brachyrhynchos	2013-08-01
MH507650.1	USA	Corvus_brachyrhynchos	2009-09-30
MH507649.1	USA	Corvus_brachyrhynchos	2009-09-15
MH507648.1	USA	Corvus_brachyrhynchos	2009-06-18
MH507647.1	USA	Accipiter_striatus	2008-12-22
MH507646.1	USA	Corvus_brachyrhynchos	2009-05-21
MH507645.1	USA	Buteo_lineatus	2009-04-08
MH507644.1	USA	Accipiter_striatus	2008-12-01
MH507643.1	USA	Accipiter_striatus	2008-12-08
MH507642.1	USA	Buteo_lineatus	2009-01-20
MH507641.1	USA	Corvus_brachyrhynchos	2008-09-18
MH507640.1	USA	Corvus_brachyrhynchos	2008-09-15
MH507639.1	USA	Corvus_brachyrhynchos	2008-12-08
MH507638.1	USA	Corvus_brachyrhynchos	2008-12-01
MH507637.1	USA	Corvus_brachyrhynchos	2008-09-18
MH507636.1	USA	Corvus_brachyrhynchos	2008-09-18
MH507635.1	USA	Corvus_brachyrhynchos	2008-09-18
MH507634.1	USA	Aphelocoma	2008-08-07
MH507633.1	USA	Corvus_brachyrhynchos	2008-08-07
MH507632.1	USA	Accipiter_cooperii	2008-06-25
MH507631.1	USA	Corvus_brachyrhynchos	2008-09-15
MH507630.1	USA	Accipiter_striatus	2008-06-25
MH507629.1	USA	Corvus_brachyrhynchos	2008-06-11
MH507628.1	USA	Corvus_brachyrhynchos	2008-06-11
MH507627.1	USA	Corvus_brachyrhynchos	2008-05-14
MH507626.1	USA	Corvus_brachyrhynchos	2008-02-06
MH507625.1	USA	Corvus_brachyrhynchos	2007-10-02
MH507624.1	USA	Corvus_brachyrhynchos	2007-10-02
MH507623.1	USA	Corvus_brachyrhynchos	2007-03-19
MH507622.1	USA	Corvidae	2007-03-19
MH507621.1	USA	Culex_quinquefasciatus	2014-10-31
MH507620.1	USA	Accipitridae	2016-06-30
MH507619.1	USA	Accipitridae	2014-10-28
MH507618.1	USA	Accipiter_striatus	2008-12-08
MH507617.1	USA	Corvus_brachyrhynchos	2016-08-15
MH507616.1	USA	Corvus_brachyrhynchos	2015-10-02
MH507615.1	USA	Corvus_brachyrhynchos	2014-10-07
MH507614.1	USA	Corvus_brachyrhynchos	2013-07-23
MH507613.1	USA	Corvus_brachyrhynchos	2013-07-10
MH507612.1	USA	Corvus_brachyrhynchos	2012-10-29
MH507611.1	USA	Corvus_brachyrhynchos	2009-05-13
MH507610.1	USA	Corvus_brachyrhynchos	2008-08-18
MH507609.1	USA	Corvus_brachyrhynchos	2007-10-02
MH507608.1	USA	Corvus_brachyrhynchos	2007-10-02
MH986056.1	Germany	Turdus_merula	2018-06-15
MH986055.1	Germany	Turdus_merula	2018-06-15
MF175877.1	USA	Culex_quinquefasciatus	2015-11-11
MF175876.1	USA	Culex_quinquefasciatus	2015-08-19
MF175875.1	USA	Culex_quinquefasciatus	2015-09-22
MF175874.1	USA	Culex_quinquefasciatus	2015-08-19
MF175873.1	USA	Culex_quinquefasciatus	2015-09-08
MF175872.1	USA	Culex_quinquefasciatus	2014-09-23
MF175871.1	USA	Culex_quinquefasciatus	2014-08-12
MF175870.1	USA	Culex_quinquefasciatus	2015-08-12
MF175869.1	USA	Culex_quinquefasciatus	2014-08-07
MF175868.1	USA	Culex_quinquefasciatus	2014-06-03
MF175867.1	USA	Culex_quinquefasciatus	2015-07-21
MF175866.1	USA	Culex_tarsalis	2014-09-09
MF175865.1	USA	Culex_quinquefasciatus	2015-09-16
MF175864.1	USA	Culex_tarsalis	2014-09-09
MF175863.1	USA	Culex_quinquefasciatus	2014-09-04
MF175862.1	USA	Culex_quinquefasciatus	2015-06-09
MF175861.1	USA	Culex_tarsalis	2015-08-19
MF175860.1	USA	Culex_quinquefasciatus	2015-07-22
MF175859.1	USA	Culex_quinquefasciatus	2015-08-05
MF175858.1	USA	Culex_quinquefasciatus	2015-09-22
MF175857.1	USA	Culex_quinquefasciatus	2015-08-11
MF175856.1	USA	Culex_quinquefasciatus	2015-08-10
MF175855.1	USA	Culex_quinquefasciatus	2014-11-04
MF175854.1	USA	Culex_quinquefasciatus	2015-10-20
MF175853.1	USA	Culex_quinquefasciatus	2014-08-05
MF175852.1	USA	Culex_restuans	2015-10-21
MF175851.1	USA	Culex_quinquefasciatus	2015-08-01
MF175850.1	USA	Culex_quinquefasciatus	2015-07-21
MF175849.1	USA	Culex_quinquefasciatus	2015-07-21
MF175848.1	USA	Culex_quinquefasciatus	2015-07-27
MF175847.1	USA	Culex_quinquefasciatus	2015-07-28
MF175846.1	USA	Culex_quinquefasciatus	2014-10-16
MF175845.1	USA	Culex_quinquefasciatus	2014-09-16
MF175844.1	USA	Culex_quinquefasciatus	2014-07-21
MF175843.1	USA	Culex_quinquefasciatus	2015-06-23
MF175842.1	USA	Culex_quinquefasciatus	2014-10-17
MF175841.1	USA	Culex_quinquefasciatus	2015-10-13
MF175840.1	USA	Culex_quinquefasciatus	2014-07-01
MF175839.1	USA	Culex_quinquefasciatus	2014-08-28
MF175838.1	USA	Culex_quinquefasciatus	2014-08-18
MF175837.1	USA	Culex_tarsalis	2014-08-05
MF175836.1	USA	Culex_quinquefasciatus	2015-07-08
MF175835.1	USA	Culex_tarsalis	2014-08-10
MF175834.1	USA	Culex_quinquefasciatus	2015-08-11
MF175833.1	USA	Culex_quinquefasciatus	2015-07-09
MF175832.1	USA	Culex_quinquefasciatus	2014-07-22
MF175831.1	USA	Culex_quinquefasciatus	2015-09-22
MF175830.1	USA	Culex_quinquefasciatus	2014-10-14
MF175829.1	USA	Culex_quinquefasciatus	2013-08-06
MF175828.1	USA	Culex_quinquefasciatus	2013-08-08
MF175827.1	USA	Culex_quinquefasciatus	2013-08-07
MF175826.1	USA	Culex_quinquefasciatus	2013-08-13
MF175825.1	USA	Culex_quinquefasciatus	2013-08-13
MF175824.1	USA	Culex_quinquefasciatus	2013-08-13
MF175823.1	USA	Culex_quinquefasciatus	2013-08-15
MF175822.1	USA	Culex_quinquefasciatus	2013-08-20
MF175821.1	USA	Culex_quinquefasciatus	2013-08-20
MF175820.1	USA	Culex_quinquefasciatus	2013-09-10
MF175819.1	USA	Culex_quinquefasciatus	2013-09-11
MF175818.1	USA	Culex_quinquefasciatus	2013-09-26
MF175817.1	USA	Culex_quinquefasciatus	2013-07-30
MF175816.1	USA	Culex_quinquefasciatus	2013-08-27
MF175815.1	USA	Culex_quinquefasciatus	2012-10-09
MF175814.1	USA	Culex_quinquefasciatus	2012-09-04
MF175813.1	USA	Culex_quinquefasciatus	2012-09-04
MF175812.1	USA	Culex_quinquefasciatus	2012-09-05
MF175811.1	USA	Culex_quinquefasciatus	2012-09-12
MF175810.1	USA	Culex_quinquefasciatus	2012-09-17
MF175809.1	USA	Culex_quinquefasciatus	2012-09-18
MF175808.1	USA	Culex_quinquefasciatus	2012-09-19
MF175807.1	USA	Culex_quinquefasciatus	2012-09-21
MF175806.1	USA	Culex_quinquefasciatus	2012-09-24
MH924836.1	Germany	Strix_nebulosa	2018-08-22
MH170276.1	USA	Corvus_brachyrhynchos	2001-06-15
MH170275.1	USA	Corvus_brachyrhynchos	2002-06-15
MH170274.1	USA	Cyanocitta_cristata	2002-06-15
MH170273.1	USA	Corvus_brachyrhynchos	2001-06-15
MH170272.1	USA	Culex	2007-06-15
MH170271.1	USA	Culex	2008-06-15
MH170270.1	USA	Corvus_brachyrhynchos	2004-06-15
MH170269.1	USA	Cyanocitta_cristata	2005-06-15
MH170268.1	USA	Cyanocitta_cristata	2007-06-15
MH170267.1	USA	Cyanocitta_cristata	2007-06-15
MH170266.1	USA	Culex_quinquefasciatus	2007-06-15
MH170265.1	USA	Culex_quinquefasciatus	2004-06-15
MH170264.1	USA	Baeolophus_bicolor	2002-06-15
MH170263.1	USA	Cyanocitta_cristata	2001-06-15
MH170262.1	USA	Culex_quinquefasciatus	2009-06-15
MH170261.1	USA	Culex_quinquefasciatus	2008-06-15
MH170260.1	USA	Culex_quinquefasciatus	2009-06-15
MH170259.1	USA	Culex_quinquefasciatus	2009-06-15
MH170258.1	USA	Culex_quinquefasciatus	2007-06-15
MH170257.1	USA	Culex_nigripalpus	2005-06-15
MH170256.1	USA	Corvus_brachyrhynchos	2003-06-15
MH170255.1	USA	Culex_pipiens	2008-06-15
MH170254.1	USA	Spinus_tristis	2003-06-15
MH170253.1	USA	Culex_pipiens	2008-06-15
MH170252.1	USA	Culex_tarsalis	2007-06-15
MH170251.1	USA	Culex_tarsalis	2007-06-15
MH170250.1	USA	Culex_tarsalis	2008-06-15
MH170249.1	USA	Culex_tarsalis	2006-06-15
MH170248.1	USA	Buteo_jamaicensis	2004-06-15
MH170247.1	USA	Culex_tarsalis	2008-06-15
MH170246.1	USA	Culex_tarsalis	2004-06-15
MH170245.1	USA	Culex_tarsalis	2008-06-15
MH170244.1	USA	Culex_tarsalis	2007-06-15
MH170243.1	USA	Culex_tarsalis	2006-06-15
MH170242.1	USA	Culicidae	2007-06-15
MH170241.1	USA	Culex_tarsalis	2007-06-15
MH170240.1	USA	Culex_tarsalis	2008-06-15
MH170239.1	USA	Culex_tarsalis	2006-06-15
MH170238.1	USA	Turdus_migratorius	2003-06-15
MH170237.1	USA	Culex_pipiens	2003-06-15
MH170236.1	USA	Culicidae	2006-06-15
MH170235.1	USA	Culicidae	2006-06-15
MH170234.1	USA	Pica_hudsonia	2003-06-15
MH170233.1	USA	Bubo_virginianus	2004-06-15
MH170232.1	USA	Culicidae	2006-06-15
MH170231.1	USA	Spinus_tristis	2003-06-15
MH170230.1	USA	Culicidae	2007-06-15
MH170229.1	USA	Culicidae	2006-06-15
MH170228.1	USA	Culex_pipiens	2003-06-15
MH170227.1	USA	Culex_tarsalis	2004-06-15
MH170226.1	USA	Turdus_migratorius	2003-06-15
MH166921.1	USA	Culicidae	2008-06-15
MH166920.1	USA	Culicidae	2009-06-15
MH166919.1	USA	Culicidae	2004-06-15
MH166918.1	USA	Culicidae	2008-06-15
MH166917.1	USA	Culicidae	2004-06-15
MH166916.1	USA	Culicidae	2010-06-15
MH166915.1	USA	Culicidae	2002-06-15
MH166914.1	USA	Culicidae	2009-06-15
MH166913.1	USA	Culicidae	2004-06-15
MH166912.1	USA	Culicidae	2003-06-15
MH166911.1	USA	Culicidae	2002-06-15
MH166910.1	USA	Culicidae	2006-06-15
MH166909.1	USA	Culicidae	2009-06-15
MH166908.1	USA	Culicidae	2005-06-15
MH166907.1	USA	Culicidae	2006-06-15
MH166906.1	USA	Culicidae	2003-06-15
MH166905.1	USA	Aves	2002-06-15
MH166904.1	USA	Aves	2000-06-15
MH166903.1	USA	Aves	2000-06-15
MH166902.1	USA	Culicidae	2010-06-15
MH166901.1	USA	Aves	2000-06-15
MH166900.1	USA	Culicidae	2003-06-15
MH166899.1	USA	Culicidae	2002-06-15
MH166898.1	USA	Culicidae	2008-06-15
MH166897.1	USA	Culicidae	2010-06-15
MH166896.1	USA	Culicidae	2009-06-15
MH166895.1	USA	Culicidae	2005-06-15
MH166894.1	USA	Culicidae	2007-06-15
MH166893.1	USA	Culicidae	2010-06-15
MH166892.1	USA	Culicidae	2008-06-15
MH166891.1	USA	Culicidae	2007-06-15
MH166890.1	USA	Culicidae	2006-06-15
MH166889.1	USA	Culicidae	2006-06-15
MH166888.1	USA	Culicidae	2005-06-15
MH166887.1	USA	Culicidae	2002-06-15
MH166886.1	USA	Culicidae	2001-06-15
MH166885.1	USA	Culicidae	2009-06-15
MH166884.1	USA	Culicidae	2004-06-15
MH166883.1	USA	Aves	2002-06-15
MH166882.1	USA	Aves	2000-06-15
MH244513.1	Slovakia	Accipiter_nisus	2013-06-15
MH244512.1	Slovakia	Accipiter_gentilis	2013-06-15
MH244511.1	Slovakia	Accipiter_gentilis	2013-06-15
MH244510.1	Slovakia	Accipiter_gentilis	2014-06-15
MF004388.1	USA	Homo_sapiens	2008-09-29
MF984352.1	Austria	Culex_pipiens	2016-06-15
MF984351.1	Austria	Culex_pipiens	2016-06-15
MF984350.1	Austria	Equus_caballus	2016-06-15
MF984349.1	Austria	Equus_caballus	2016-06-15
MF984345.1	Austria	Falco	2015-06-15
MF984344.1	Austria	Accipiter_gentilis	2015-06-15
MF984348.1	Austria	Homo_sapiens	2016-06-15
MF984347.1	Austria	Homo_sapiens	2016-06-15
MF984346.1	Austria	Homo_sapiens	2016-06-15
MF984343.1	Austria	Homo_sapiens	2015-06-15
MF984342.1	Austria	Homo_sapiens	2015-06-15
MF984341.1	Austria	Homo_sapiens	2015-06-15
MF984340.1	Austria	Homo_sapiens	2015-06-15
MF984339.1	Austria	Homo_sapiens	2015-06-15
MF984338.1	Austria	Homo_sapiens	2015-06-15
MF984337.1	Austria	Homo_sapiens	2015-06-15
MH021189.1	Belgium	Homo_sapiens	2017-10-15
MG004541.1	USA	Culex_quinquefasciatus	2017-04-26
MG004540.1	USA	Culex_quinquefasciatus	2015-05-12
MG004539.1	USA	Culex_quinquefasciatus	2014-06-10
MG004538.1	USA	Culex_quinquefasciatus	2015-10-07
MG004537.1	USA	Culex_quinquefasciatus	2014-08-28
MG004536.1	USA	Culex_quinquefasciatus	2016-08-25
MG004535.1	USA	Culex_tarsalis	2014-07-22
MG004534.1	USA	Culex_quinquefasciatus	2016-06-28
MG004533.1	USA	Culex_quinquefasciatus	2014-06-03
MG004532.1	USA	Culex_quinquefasciatus	2015-08-05
MG004531.1	USA	Culex_tarsalis	2016-05-11
MG004530.1	USA	Culex_tarsalis	2016-10-20
MG004529.1	USA	Culex_quinquefasciatus	2014-06-26
MG004528.1	USA	Culex_tarsalis	2015-06-09
KY703856.1	Senegal	Culex_perfuscus	1992-06-15
KY703855.1	Senegal	Rhipicephalus_guilhoni	1993-06-15
KY703854.1	Senegal	Culex_poicilipes	1990-06-15
KT862844.1	USA	Corvus_brachyrhynchos	2011-08-29
KT862843.1	USA	Cyanocitta_cristata	2010-09-08
MF797870.1	Cyprus	Homo_sapiens	2016-07-15
KY594040.1	Greece	Homo_sapiens	2010-06-15
KY523178.1	Uganda	Culex_neavei	2009-06-15
KY229074.1	USA	Culex_pipiens	2012-08-21
KY229073.1	USA	Culex_pipiens	2012-08-21
KY229072.1	USA	Culex_pipiens	2012-08-14
KY229071.1	USA	Culex_pipiens	2012-08-07
KY229070.1	USA	Culex_pipiens	2012-08-09
KY229069.1	USA	Culex_pipiens	2012-08-07
KY229068.1	USA	Culex_pipiens	2012-08-01
KY216155.1	USA	Culex_pipiens	2012-07-31
KY216154.1	USA	Culex_pipiens	2012-07-25
KY216153.1	USA	Culex_pipiens	2012-07-25
KY216152.1	USA	Culex_pipiens	2012-07-17
KY216151.1	USA	Culex_pipiens	2012-07-17
KY216150.1	USA	Culex_pipiens	2012-07-11
KY216149.1	USA	Culex_pipiens	2012-06-20
KU978770.1	India	Homo_sapiens	1988-02-12
KU978769.1	Mexico	Corvus	2003-05-30
KU978768.1	Russia	Hyalomma	1963-06-15
KU978767.1	Madagascar	Culex_quinquefasciatus	1988-02-12
KU978766.1	Colombia	Phoenicopterus_ruber	2008-07-15
KX375812.1	Serbia	Homo_sapiens	2013-06-15
KT757323.1	Serbia	Culex_pipiens	2013-06-15
KT757322.1	Serbia	Culex_pipiens	2013-06-15
KT757321.1	Serbia	Culex_pipiens	2013-06-15
KT757320.1	Serbia	Culex_pipiens	2013-06-15
KT757319.1	Serbia	Culex_pipiens	2013-06-15
KT757318.1	Serbia	Culex_pipiens	2013-06-15
KX394389.1	Australia	Culex_annulirostris	1974-06-15
KX547621.1	USA	Cyanocitta_cristata	2004-09-29
KX547620.1	USA	Corvus_brachyrhynchos	2002-08-29
KX547619.1	USA	Culiseta	2002-08-15
KX547618.1	USA	Corvus_brachyrhynchos	2003-09-25
KX547617.1	USA	Culex	2003-08-26
KX547616.1	USA	Corvus_brachyrhynchos	2007-09-20
KX547615.1	USA	Corvus_brachyrhynchos	2006-07-26
KX547614.1	USA	Culex	2005-07-06
KX547613.1	USA	Culiseta	2003-08-27
KX547612.1	USA	Culex	2012-08-21
KX547611.1	USA	Corvus_brachyrhynchos	2009-08-27
KX547610.1	USA	Culex	2004-08-10
KX547609.1	USA	Sciurus_carolinensis	2003-09-25
KX547608.1	USA	Culex	2009-08-25
KX547607.1	USA	Culex	2006-08-28
KX547606.1	USA	Culex	2008-08-01
KX547605.1	USA	Corvus_brachyrhynchos	2004-07-11
KX547604.1	USA	Culex	2013-08-28
KX547603.1	USA	Corvus_brachyrhynchos	2002-09-20
KX547602.1	USA	Culex	2000-09-01
KX547601.1	USA	Aedes_sp.	2010-08-09
KX547600.1	USA	Corvus_brachyrhynchos	2010-09-13
KX547599.1	USA	Culex	2005-09-29
KX547598.1	USA	Corvus_brachyrhynchos	2009-09-03
KX547597.1	USA	Cyanocitta_cristata	2004-09-14
KX547596.1	USA	Quiscalus_quiscula	2005-08-11
KX547595.1	USA	Corvus_brachyrhynchos	2007-08-23
KX547594.1	USA	Aedes_sp.	2013-07-31
KX547593.1	USA	Cyanocitta_cristata	2003-09-28
KX547592.1	USA	Culex	2003-08-22
KX547591.1	USA	Cyanocitta_cristata	2004-09-02
KX547590.1	USA	Haemorhous_mexicanus	2004-09-09
KX547589.1	USA	Cyanocitta_cristata	2007-08-24
KX547588.1	USA	Turdus_migratorius	2004-08-27
KX547587.1	USA	Turdus_migratorius	2006-08-03
KX547586.1	USA	Culex	2002-09-19
KX547585.1	USA	Corvus_brachyrhynchos	2009-09-02
KX547584.1	USA	Corvus_brachyrhynchos	2002-09-06
KX547583.1	USA	Corvus_brachyrhynchos	2004-06-04
KX547582.1	USA	Culex	2010-07-02
KX547581.1	USA	Culex	2003-07-29
KX547580.1	USA	Corvus_brachyrhynchos	2008-08-13
KX547579.1	USA	Aedes_sp.	2012-07-20
KX547578.1	USA	Cyanocitta_cristata	2005-10-18
KX547577.1	USA	Corvus_brachyrhynchos	2004-07-14
KX547576.1	USA	Culiseta	2011-10-07
KX547575.1	USA	Culex	2012-06-20
KX547574.1	USA	Culex	2012-07-10
KX547573.1	USA	Culex	2003-08-04
KX547572.1	USA	Culex	2010-07-06
KX547571.1	USA	Corvus_brachyrhynchos	2005-09-13
KX547570.1	USA	Cyanocitta_cristata	2005-09-02
KX547569.1	USA	Corvus_brachyrhynchos	2006-08-09
KX547568.1	USA	Corvus_brachyrhynchos	2010-08-20
KX547567.1	USA	Corvus_brachyrhynchos	2006-08-26
KX547566.1	USA	Culex	2002-07-24
KX547565.1	USA	Culiseta	2013-09-24
KX547564.1	USA	Corvus_brachyrhynchos	2002-08-19
KX547563.1	USA	Culex	2006-08-09
KX547562.1	USA	Culex	2010-07-27
KX547561.1	USA	Corvus_brachyrhynchos	2009-09-01
KX547560.1	USA	Spinus_tristis	2005-09-17
KX547559.1	USA	Culex	2012-09-11
KX547558.1	USA	Culex	2008-09-04
KX547557.1	USA	Cyanocitta_cristata	2009-09-22
KX547556.1	USA	Culiseta	2012-09-06
KX547555.1	USA	Culex	2012-07-17
KX547554.1	USA	Turdus_migratorius	2002-09-12
KX547553.1	USA	Cyanocitta_cristata	2006-09-16
KX547552.1	USA	Cyanocitta_cristata	2010-09-16
KX547551.1	USA	Culiseta	2013-10-03
KX547550.1	USA	Culiseta	2003-09-04
KX547549.1	USA	Corvus_brachyrhynchos	2003-10-02
KX547548.1	USA	Culiseta	2014-09-02
KX547547.1	USA	Culiseta	2012-08-23
KX547546.1	USA	Corvus_brachyrhynchos	2006-09-19
KX547545.1	USA	Corvus_brachyrhynchos	2007-09-28
KX547544.1	USA	Accipiter_striatus	2009-08-26
KX547543.1	USA	Culex	2007-09-05
KX547542.1	USA	Corvus_brachyrhynchos	2004-06-07
KX547541.1	USA	Culex	2009-08-28
KX547540.1	USA	Culiseta	2012-09-27
KX547539.1	USA	Corvus_brachyrhynchos	2007-08-22
KX547538.1	USA	Culex	2001-08-15
KX547537.1	USA	Culex	2011-09-27
KX547536.1	USA	Corvus_brachyrhynchos	2004-06-01
KX547535.1	USA	Cyanocitta_cristata	2007-09-06
KX547534.1	USA	Cyanocitta_cristata	2004-09-29
KX547533.1	USA	Corvus_brachyrhynchos	2004-05-20
KX547532.1	USA	Cyanocitta_cristata	2005-08-01
KX547531.1	USA	Culex	2003-08-13
KX547530.1	USA	Passer_domesticus	2005-09-30
KX547529.1	USA	Culex	2011-08-24
KX547528.1	USA	Cyanocitta_cristata	2007-08-24
KX547527.1	USA	Equus_caballus	2002-10-03
KX547526.1	USA	Culex	2003-09-05
KX547525.1	USA	Corvus_brachyrhynchos	2002-09-02
KX547524.1	USA	Culex	2013-08-21
KX547523.1	USA	Corvus_brachyrhynchos	2005-07-16
KX547522.1	USA	Corvus_ossifragus	2009-08-10
KX547521.1	USA	Corvus_brachyrhynchos	2005-08-18
KX547520.1	USA	Culex	2012-09-11
KX547519.1	USA	Culex	2000-09-01
KX547518.1	USA	Corvus_brachyrhynchos	2009-08-31
KX547517.1	USA	Corvus_brachyrhynchos	2009-09-04
KX547516.1	USA	Corvus_brachyrhynchos	2007-08-22
KX547515.1	USA	Corvus_brachyrhynchos	2009-09-02
KX547514.1	USA	Culiseta	2013-09-12
KX547513.1	USA	Culex	2005-09-14
KX547512.1	USA	Corvus_brachyrhynchos	2005-08-22
KX547511.1	USA	Accipiter_gentilis	2006-08-21
KX547510.1	USA	Culex	2007-09-14
KX547509.1	USA	Culex	2002-08-13
KX547508.1	USA	Corvus_brachyrhynchos	2005-09-05
KX547507.1	USA	Coquillettidia	2011-08-11
KX547506.1	USA	Corvus_brachyrhynchos	2002-08-21
KX547505.1	USA	Culex	2002-09-26
KX547504.1	USA	Culex	2008-09-19
KX547503.1	USA	Culex	2002-08-14
KX547502.1	USA	Culex	2006-09-13
KX547501.1	USA	Corvus_brachyrhynchos	2004-09-10
KX547500.1	USA	Corvus_brachyrhynchos	2007-08-23
KX547499.1	USA	Corvus_brachyrhynchos	2004-07-14
KX547498.1	USA	Corvus_brachyrhynchos	2009-09-09
KX547497.1	USA	Culex	2012-08-01
KX547496.1	USA	Corvus_brachyrhynchos	2007-07-25
KX547495.1	USA	Culex	2011-07-21
KX547494.1	USA	Corvus_brachyrhynchos	2010-09-12
KX547493.1	USA	Corvus_brachyrhynchos	2004-09-19
KX547492.1	USA	Culex	2002-09-26
KX547491.1	USA	Corvus_brachyrhynchos	2007-09-04
KX547490.1	USA	Corvus_brachyrhynchos	2002-09-06
KX547489.1	USA	Corvus_brachyrhynchos	2004-07-29
KX547488.1	USA	Culex	2011-09-15
KX547487.1	USA	Corvus_brachyrhynchos	2004-10-04
KX547486.1	USA	Culex	2005-09-13
KX547485.1	USA	Culex	2014-06-13
KX547484.1	USA	Corvus_ossifragus	2002-10-01
KX547483.1	USA	Culex	2014-07-03
KX547482.1	USA	Culiseta	2013-08-07
KX547481.1	USA	Cyanocitta_cristata	2005-09-01
KX547480.1	USA	Culex	2003-09-22
KX547479.1	USA	Aedes_sp.	2005-09-07
KX547478.1	USA	Culex	2001-09-08
KX547477.1	USA	Culex	2004-08-10
KX547476.1	USA	Cyanocitta_cristata	2008-08-07
KX547475.1	USA	Corvus_brachyrhynchos	2006-08-06
KX547474.1	USA	Neosciurus_carolinensis	2002-10-11
KX547473.1	USA	Culex	2013-07-17
KX547472.1	USA	Cyanocitta_cristata	2006-08-31
KX547471.1	USA	Aedes_sp.	2005-09-21
KX547470.1	USA	Corvus_brachyrhynchos	2007-08-09
KX547469.1	USA	Neosciurus_carolinensis	2002-09-19
KX547468.1	USA	Culex	2003-08-11
KX547467.1	USA	Culiseta	2013-09-12
KX547465.1	USA	Culex	2013-07-31
KX547464.1	USA	Culex	2009-09-16
KX547463.1	USA	Culex	2009-08-25
KX547462.1	USA	Corvus_brachyrhynchos	2004-06-29
KX547461.1	USA	Cardinalis_cardinalis	2005-08-08
KX547460.1	USA	Aedes_sp.	2013-08-06
KX547459.1	USA	Corvus_brachyrhynchos	2002-09-26
KX547458.1	USA	Cyanocitta_cristata	2003-09-22
KX547457.1	USA	Culex	2011-07-27
KX547456.1	USA	Culex	2012-07-31
KX547455.1	USA	Culex	2003-08-13
KX547454.1	USA	Culex	2004-08-03
KX547453.1	USA	Turdus_migratorius	2008-07-29
KX547452.1	USA	Corvus_brachyrhynchos	2007-08-14
KX547451.1	USA	Corvus_brachyrhynchos	2006-08-22
KX547450.1	USA	Culiseta	2015-08-05
KX547449.1	USA	Culex	2011-07-06
KX547448.1	USA	Corvus_brachyrhynchos	2002-08-29
KX547447.1	USA	Corvus_brachyrhynchos	2007-08-08
KX547446.1	USA	Corvus_brachyrhynchos	2004-06-07
KX547445.1	USA	Culex	2014-09-17
KX547444.1	USA	Culex	2002-08-06
KX547443.1	USA	Aedes_sp.	2012-08-17
KX547442.1	USA	Culex	2010-08-31
KX547441.1	USA	Passer_domesticus	2005-08-16
KX547440.1	USA	Corvus_brachyrhynchos	2008-08-19
KX547439.1	USA	Corvus_brachyrhynchos	2003-08-14
KX547438.1	USA	Culex	2011-08-10
KX547437.1	USA	Culex	2003-07-29
KX547436.1	USA	Culex	2008-09-08
KX547435.1	USA	Corvus_brachyrhynchos	2006-08-18
KX547434.1	USA	Culex	2009-09-11
KX547433.1	USA	Zenaida_macroura	2006-08-31
KX547432.1	USA	Coquillettidia	2006-08-10
KX547431.1	USA	Culex	2006-08-17
KX547430.1	USA	Culiseta	2009-08-18
KX547429.1	USA	Anopheles_sp.	2002-08-15
KX547428.1	USA	Culiseta	2002-09-26
KX547427.1	USA	Cyanocitta_cristata	2004-06-22
KX547426.1	USA	Culex	2007-08-08
KX547425.1	USA	Cyanocitta_cristata	2009-09-09
KX547424.1	USA	Corvus_brachyrhynchos	2007-07-10
KX547423.1	USA	Quiscalus_quiscula	2004-07-16
KX547422.1	USA	Cyanocitta_cristata	2003-10-03
KX547421.1	USA	Corvus_brachyrhynchos	2002-08-15
KX547420.1	USA	Cyanocitta_cristata	2006-07-28
KX547419.1	USA	Corvus_brachyrhynchos	2007-08-23
KX547418.1	USA	Aedes_sp.	2012-08-16
KX547417.1	USA	Culex	2011-07-22
KX547416.1	USA	Coquillettidia	2011-08-04
KX547415.1	USA	Corvus_brachyrhynchos	2004-07-28
KX547414.1	USA	Culiseta	2002-09-10
KX547413.1	USA	Corvus_brachyrhynchos	2005-08-02
KX547412.1	USA	Aedes_sp.	2011-08-30
KX547411.1	USA	Culex	2003-07-10
KX547410.1	USA	Culiseta	2012-07-30
KX547409.1	USA	Corvus_brachyrhynchos	2003-09-10
KX547408.1	USA	Culex	2004-09-13
KX547407.1	USA	Cyanocitta_cristata	2009-08-27
KX547406.1	USA	Culex	2009-09-25
KX547405.1	USA	Corvus_brachyrhynchos	2003-08-09
KX547404.1	USA	Corvus_brachyrhynchos	2008-08-18
KX547403.1	USA	Corvus_brachyrhynchos	2004-05-20
KX547402.1	USA	Culex	2002-09-18
KX547401.1	USA	Culex	2008-09-16
KX547400.1	USA	Passer_domesticus	2006-08-30
KX547399.1	USA	Culex	2007-09-06
KX547398.1	USA	Corvus_brachyrhynchos	2002-08-23
KX547397.1	USA	Corvus_brachyrhynchos	2005-08-30
KX547396.1	USA	Culex	2005-09-16
KX547395.1	USA	Culex	2000-08-31
KX547394.1	USA	Coquillettidia	2006-08-01
KX547393.1	USA	Culex	2002-08-06
KX547392.1	USA	Culex	2007-08-08
KX547391.1	USA	Culex	2010-08-25
KX547390.1	USA	Cyanocitta_cristata	2004-08-29
KX547389.1	USA	Culiseta	2012-09-07
KX547388.1	USA	Culex	2010-08-26
KX547387.1	USA	Aedes_sp.	2006-08-22
KX547386.1	USA	Culex	2000-07-21
KX547385.1	USA	Cyanocitta_cristata	2006-07-27
KX547384.1	USA	Haemorhous_mexicanus	2006-08-07
KX547383.1	USA	Culex	2002-10-04
KX547382.1	USA	Cyanocitta_cristata	2007-08-24
KX547381.1	USA	Cyanocitta_cristata	2003-10-03
KX547380.1	USA	Culex	2012-07-11
KX547379.1	USA	Culex	2004-09-28
KX547378.1	USA	Culex	2002-09-11
KX547377.1	USA	Culex	2005-07-21
KX547376.1	USA	Culex	2010-09-16
KX547375.1	USA	Culiseta	2011-09-08
KX547374.1	USA	Culex	2002-08-23
KX547373.1	USA	Corvus_brachyrhynchos	2009-09-30
KX547372.1	USA	Corvus_brachyrhynchos	2009-08-13
KX547371.1	USA	Corvus_brachyrhynchos	2007-09-20
KX547370.1	USA	Culex	2005-08-30
KX547369.1	USA	Culex	2011-08-25
KX547368.1	USA	Culex	2009-08-28
KX547367.1	USA	Passer_domesticus	2006-07-21
KX547366.1	USA	Haemorhous_mexicanus	2005-08-10
KX547365.1	USA	Cyanocitta_cristata	2008-07-30
KX547364.1	USA	Aedes_sp.	2002-09-13
KX547363.1	USA	Culex	2003-08-13
KX547362.1	USA	Culex	2005-08-31
KX547361.1	USA	Culex	2010-08-12
KX547360.1	USA	Corvus_brachyrhynchos	2005-09-11
KX547359.1	USA	Corvus_brachyrhynchos	2006-08-14
KX547358.1	USA	Culex	2013-09-20
KX547357.1	USA	Culex	2007-08-07
KX547356.1	USA	Culiseta	2012-08-07
KX547355.1	USA	Cyanocitta_cristata	2005-09-13
KX547354.1	USA	Corvus_brachyrhynchos	2003-10-03
KX547353.1	USA	Culex	2000-07-11
KX547352.1	USA	Culex	2008-08-14
KX547351.1	USA	Culex	2004-08-04
KX547350.1	USA	Culex	2006-07-28
KX547349.1	USA	Culex	2006-08-31
KX547348.1	USA	Culex	2009-08-14
KX547347.1	USA	Corvus_brachyrhynchos	2005-05-25
KX547346.1	USA	Corvus_brachyrhynchos	2004-06-18
KX547345.1	USA	Corvus_brachyrhynchos	2004-08-11
KX547344.1	USA	Culiseta	2013-07-24
KX547343.1	USA	Aedes_sp.	2012-08-08
KX547342.1	USA	Culex	2006-08-10
KX547341.1	USA	Corvus_brachyrhynchos	2005-01-31
KX547340.1	USA	Culex	2012-08-16
KX547339.1	USA	Cyanocitta_cristata	2007-09-11
KX547338.1	USA	Corvus_brachyrhynchos	2005-09-09
KX547337.1	USA	Culex	2012-09-28
KX547336.1	USA	Corvus_brachyrhynchos	2002-09-09
KX547335.1	USA	Culex	2008-08-05
KX547334.1	USA	Culex	2012-06-18
KX547333.1	USA	Culex	2013-10-09
KX547332.1	USA	Corvus_brachyrhynchos	2005-08-08
KX547331.1	USA	Cyanocitta_cristata	2002-09-26
KX547330.1	USA	Culex	2013-09-18
KX547329.1	USA	Cyanocitta_cristata	2007-08-24
KX547328.1	USA	Culex	2013-07-03
KX547327.1	USA	Corvus_brachyrhynchos	2006-08-24
KX547326.1	USA	Culex	2007-08-01
KX547325.1	USA	Culiseta	2011-09-20
KX547324.1	USA	Culiseta	2013-08-14
KX547323.1	USA	Culex	2013-07-31
KX547322.1	USA	Culiseta	2003-08-19
KX547321.1	USA	Baeolophus_bicolor	2005-09-07
KX547320.1	USA	Cyanocitta_cristata	2002-09-17
KX547319.1	USA	Corvus_brachyrhynchos	2009-09-07
KX547318.1	USA	Cyanocitta_cristata	2006-08-19
KX547317.1	USA	Corvus_brachyrhynchos	2004-07-27
KX547316.1	USA	Culex	2001-09-13
KX547315.1	USA	Culex	2012-08-24
KX547314.1	USA	Culex	2002-09-27
KX547313.1	USA	Corvus_brachyrhynchos	2004-08-03
KX547312.1	USA	Corvus_brachyrhynchos	2004-05-20
KX547311.1	USA	Neosciurus_carolinensis	2003-09-25
KX547310.1	USA	Culex	2003-08-26
KX547309.1	USA	Corvus_brachyrhynchos	2008-08-14
KX547308.1	USA	Cyanocitta_cristata	2004-09-30
KX547307.1	USA	Cyanocitta_cristata	2005-08-15
KX547306.1	USA	Culex	2009-09-02
KX547305.1	USA	Corvus_brachyrhynchos	2002-08-25
KX547304.1	USA	Corvus_brachyrhynchos	2004-09-02
KX547303.1	USA	Culex	2005-07-27
KX547302.1	USA	Corvus_brachyrhynchos	2004-08-04
KX547301.1	USA	Culiseta	2002-09-10
KX547300.1	USA	Corvus_brachyrhynchos	2009-08-17
KX547299.1	USA	Corvus_brachyrhynchos	2002-08-25
KX547298.1	USA	Culex	2004-08-03
KX547297.1	USA	Corvus_brachyrhynchos	2007-08-06
KX547296.1	USA	Corvus_brachyrhynchos	2004-05-11
KX547295.1	USA	Culex	2011-08-24
KX547294.1	USA	Culex	2010-09-30
KX547293.1	USA	Culiseta	2011-08-24
KX547292.1	USA	Culex	2009-09-16
KX547291.1	USA	Culiseta	2012-08-14
KX547290.1	USA	Corvus_brachyrhynchos	2007-08-13
KX547289.1	USA	Corvus_brachyrhynchos	2005-10-05
KX547288.1	USA	Corvus_brachyrhynchos	2003-07-27
KX547287.1	USA	Passer_domesticus	2003-09-29
KX547286.1	USA	Culiseta	2015-09-03
KX547285.1	USA	Corvus_brachyrhynchos	2004-08-16
KX547284.1	USA	Culex	2008-08-15
KX547283.1	USA	Aedes_sp.	2012-08-30
KX547282.1	USA	Cyanocitta_cristata	2004-09-07
KX547281.1	USA	Corvus_brachyrhynchos	2004-06-04
KX547280.1	USA	Culiseta	2012-09-10
KX547279.1	USA	Culex	2010-07-08
KX547278.1	USA	Corvus_brachyrhynchos	2012-09-17
KX547277.1	USA	Culex	2004-09-23
KX547276.1	USA	Culex	2011-07-18
KX547275.1	USA	Cyanocitta_cristata	2004-09-03
KX547274.1	USA	Culiseta	2013-09-05
KX547273.1	USA	Culex	2006-07-31
KX547272.1	USA	Culex	2001-08-07
KX547271.1	USA	Cyanocitta_cristata	2006-08-12
KX547270.1	USA	Corvus_brachyrhynchos	2006-08-23
KX547269.1	USA	Culiseta	2013-08-23
KX547268.1	USA	Culex	2006-08-09
KX547267.1	USA	Cyanocitta_cristata	2003-09-29
KX547266.1	USA	Culex	2002-08-09
KX547265.1	USA	Cyanocitta_cristata	2009-08-31
KX547264.1	USA	Corvus_brachyrhynchos	2004-08-16
KX547263.1	USA	Cardinalis_cardinalis	2002-09-16
KX547262.1	USA	Corvus_brachyrhynchos	2005-07-20
KX547261.1	USA	Passer_domesticus	2002-09-04
KX547260.1	USA	Corvus_brachyrhynchos	2006-08-10
KX547259.1	USA	Cyanocitta_cristata	2005-08-11
KX547258.1	USA	Corvus_brachyrhynchos	2006-07-12
KX547257.1	USA	Culex	2007-09-24
KX547256.1	USA	Culex	2004-08-10
KX547255.1	USA	Culiseta	2011-09-13
KX547254.1	USA	Culex	2013-07-17
KX547253.1	USA	Corvus_brachyrhynchos	2004-05-30
KX547252.1	USA	Culiseta	2002-09-13
KX547251.1	USA	Culex	2002-07-19
KX547250.1	USA	Corvus_brachyrhynchos	2006-08-03
KX547249.1	USA	Quiscalus_quiscula	2004-09-15
KX547248.1	USA	Culex	2003-09-26
KX547247.1	USA	Culex	2002-08-14
KX547246.1	USA	Corvus_brachyrhynchos	2002-09-06
KX547245.1	USA	Culex	2002-09-13
KX547244.1	USA	Corvus_brachyrhynchos	2003-10-02
KX547243.1	USA	Corvus_brachyrhynchos	2006-08-23
KX547242.1	USA	Culex	2010-08-03
KX547241.1	USA	Culex	2003-09-09
KX547240.1	USA	Culex	2008-09-03
KX547239.1	USA	Culiseta	2003-08-20
KX547238.1	USA	Corvus_brachyrhynchos	2002-08-21
KX547237.1	USA	Corvus_brachyrhynchos	2004-08-12
KX547236.1	USA	Aedes_sp.	2011-09-15
KX547235.1	USA	Culex	2015-08-13
KX547234.1	USA	Culex	2012-07-03
KX547233.1	USA	Quiscalus_quiscula	2007-07-19
KX547232.1	USA	Passer_domesticus	2004-08-30
KX547231.1	USA	Culex	2007-08-07
KX547230.1	USA	Culex	2002-09-20
KX547229.1	USA	Cyanocitta_cristata	2006-08-29
KX547228.1	USA	Passer_domesticus	2002-09-10
KX547227.1	USA	Culex	2011-09-01
KX547226.1	USA	Culex	2007-07-25
KX547225.1	USA	Culex	2010-09-17
KX547224.1	USA	Culex	2006-09-08
KX547223.1	USA	Corvus_brachyrhynchos	2005-09-16
KX547222.1	USA	Aedes_sp.	2012-07-06
KX547221.1	USA	Culex	2014-09-23
KX547220.1	USA	Coquillettidia	2011-08-18
KX547219.1	USA	Culex	2007-08-30
KX547218.1	USA	Culex	2003-08-14
KX547217.1	USA	Colaptes_auratus	2005-09-29
KX547216.1	USA	Culex	2011-09-16
KX547215.1	USA	Culex	2006-08-22
KX547214.1	USA	Corvus_brachyrhynchos	2009-09-10
KX547213.1	USA	Cyanocitta_cristata	2002-09-13
KX547212.1	USA	Culex	2003-09-30
KX547211.1	USA	Corvus_brachyrhynchos	2006-09-11
KX547210.1	USA	Culex	2001-08-17
KX547209.1	USA	Corvus_brachyrhynchos	2006-10-22
KX547208.1	USA	Culex	2007-07-02
KX547207.1	USA	Corvus_brachyrhynchos	2002-08-14
KX547206.1	USA	Culiseta	2015-08-07
KX547205.1	USA	Culex	2005-08-19
KX547204.1	USA	Corvus_brachyrhynchos	2002-09-12
KX547203.1	USA	Culex	2001-10-04
KX547202.1	USA	Larus_delawarensis	2004-09-26
KX547201.1	USA	Aedes_sp.	2012-07-20
KX547200.1	USA	Culex	2012-08-16
KX547199.1	USA	Culex	2005-07-20
KX547198.1	USA	Culiseta	2012-08-28
KX547197.1	USA	Corvus_brachyrhynchos	2004-07-29
KX547196.1	USA	Culex	2013-09-17
KX547195.1	USA	Corvus_brachyrhynchos	2007-09-19
KX547194.1	USA	Corvus_brachyrhynchos	2002-09-21
KX547193.1	USA	Culex	2005-10-07
KX547192.1	USA	Culiseta	2011-08-24
KX547191.1	USA	Culex	2008-08-07
KX547190.1	USA	Culex	2013-07-12
KX547189.1	USA	Culex	2002-08-09
KX547188.1	USA	Culex	2003-08-15
KX547187.1	USA	Corvus_brachyrhynchos	2008-08-28
KX547186.1	USA	Culex	2008-07-08
KX547185.1	USA	Culex	2012-09-06
KX547184.1	USA	Culex	2013-08-28
KX547183.1	USA	Culex	2008-07-22
KX547182.1	USA	Culex	2002-09-11
KX547181.1	USA	Cyanocitta_cristata	2003-09-24
KX547180.1	USA	Corvus_brachyrhynchos	2006-09-07
KX547179.1	USA	Corvus_brachyrhynchos	2002-08-08
KX547178.1	USA	Culiseta	2003-08-13
KX547176.1	USA	Culex	2003-08-12
KX547175.1	USA	Culex	2008-07-10
KX547174.1	USA	Culex	2013-07-16
KX547173.1	USA	Corvus_brachyrhynchos	2005-08-31
KX547172.1	USA	Corvus_ossifragus	2009-09-02
KX547171.1	USA	Culiseta	2011-08-03
KX547170.1	USA	Culiseta	2003-09-23
KX547169.1	USA	Culiseta	2015-09-02
KX547168.1	USA	Haemorhous_mexicanus	2012-09-27
KX547167.1	USA	Culiseta	2013-09-04
KX547166.1	USA	Equus_caballus	2003-10-28
KX547165.1	USA	Cyanocitta_cristata	2005-09-10
KX547164.1	USA	Culex	2006-09-08
HQ671745.1	USA	Culex_pipiens	2006-06-15
HQ671744.1	USA	Corvus_brachyrhynchos	2005-06-15
HQ671743.1	USA	Corvus_brachyrhynchos	2003-06-15
HQ671741.1	USA	Corvus_brachyrhynchos	2006-06-15
HQ671739.1	USA	Corvus_brachyrhynchos	2004-06-15
HQ671736.1	USA	Corvus_brachyrhynchos	2001-06-15
HM756674.1	USA	Corvus_brachyrhynchos	2004-06-15
HM756655.1	USA	Culex_salinarius	2003-06-15
HM538584.1	USA	Passer_domesticus	2007-06-15
HM538583.1	USA	Buteo_jamaicensis	2004-06-15
HM538582.1	USA	Corvus_brachyrhynchos	2004-06-15
HM538581.1	USA	Culex_pipiens	2007-06-15
HM538580.1	USA	Culex_restuans	2005-06-15
HM538579.1	USA	Culex_restuans	2003-06-15
KU206781.1	Bulgaria	Homo_sapiens	2015-08-27
KP780840.1	Austria	Nestor_notabilis	2014-08-21
KP780839.1	Austria	Nestor_notabilis	2011-03-14
KP780838.1	Austria	Nestor_notabilis	2009-09-16
KP780837.1	Austria	Nestor_notabilis	2008-08-29
KM012188.1	USA	Homo_sapiens	2012-06-15
KM012187.1	USA	Homo_sapiens	2012-06-15
KM012186.1	USA	Homo_sapiens	2012-06-15
KM012185.1	USA	Homo_sapiens	2012-06-15
KM012184.1	USA	Homo_sapiens	2012-06-15
KM012183.1	USA	Homo_sapiens	2012-06-15
KM012182.1	USA	Homo_sapiens	2012-06-15
KM012181.1	USA	Homo_sapiens	2012-06-15
KM012180.1	USA	Homo_sapiens	2012-06-15
KM012179.1	USA	Homo_sapiens	2012-06-15
KM012178.1	USA	Homo_sapiens	2012-06-15
KM012177.1	USA	Homo_sapiens	2012-06-15
KM012176.1	USA	Homo_sapiens	2012-06-15
KM012175.1	USA	Homo_sapiens	2012-06-15
KM012174.1	USA	Homo_sapiens	2012-06-15
KM012173.1	USA	Homo_sapiens	2012-06-15
KM012172.1	USA	Homo_sapiens	2012-06-15
KM012171.1	USA	Homo_sapiens	2012-06-15
KM012170.1	USA	Homo_sapiens	2012-06-15
KT359349.1	Hungary	Homo_sapiens	2014-06-15
KU588135.1	United_Arab_Emirates	Camelus_dromedarius	2015-06-15
KT020853.1	USA	Homo_sapiens	2014-10-14
KT934804.1	Australia	Culex_annulirostris	2012-06-15
KT934803.1	Australia	Equus_caballus	2011-06-15
KT934802.1	Australia	Culex_annulirostris	2009-06-15
KT934801.1	Australia	Culex_annulirostris	2011-06-15
KT934800.1	Australia	Culex_annulirostris	2009-06-15
KT934799.1	Australia	Culex_annulirostris	2000-06-15
KT934798.1	Australia	Culex_annulirostris	2000-06-15
KT934797.1	Australia	Homo_sapiens	1991-06-15
KT934796.1	Australia	Equus_caballus	1984-06-15
KR868734.1	USA	Culex_tarsalis	2012-08-22
KT163243.1	India	NA	2015-01-01
KR107956.1	Belgium	NA	2014-06-15
KM659876.1	Austria	Homo_sapiens	2014-06-15
KJ883350.1	Greece	Homo_sapiens	2013-06-15
KJ883349.1	Greece	Homo_sapiens	2013-06-15
KJ883348.1	Greece	Homo_sapiens	2013-06-15
KJ883347.1	Greece	Homo_sapiens	2013-06-15
KJ883346.1	Greece	Homo_sapiens	2013-06-15
KJ883345.1	Greece	Homo_sapiens	2013-06-15
KJ883344.1	Greece	Homo_sapiens	2013-06-15
KJ883343.1	Greece	Homo_sapiens	2013-06-15
KJ883342.1	Greece	Homo_sapiens	2013-06-15
KJ577739.1	Greece	Homo_sapiens	2013-06-15
KJ577738.1	Greece	Homo_sapiens	2013-06-15
KP109692.1	Austria	Culex_pipiens	2014-06-15
KP109691.1	Austria	Homo_sapiens	2014-06-15
HQ596519.1	USA	Corvus	1999-06-15
KJ786934.1	USA	Homo_sapiens	2001-06-15
KJ958922.1	Turkey	Equus_caballus	2011-06-15
KC243146.1	Kenya	Rhipicephalus_pulchellus	2010-11-27
KJ786936.1	USA	Cyanocitta_cristata	2012-08-17
KJ786935.1	USA	Mimus_polyglottos	2012-08-22
KM083619.1	USA	Phoenicopterus_roseus	1999-06-15
KJ934710.1	Romania	Hyalomma_marginatum_marginatum	2013-08-27
KM052152.1	South_Africa	Equus_caballus	1977-06-15
JX442279.1	China	Culex_pipiens_pipiens	2011-06-15
KM203863.1	Czech_Republic	Culex_modestus	2013-08-08
KM203862.1	Czech_Republic	Culex_modestus	2013-08-08
KM203861.1	Czech_Republic	Culex_modestus	2013-08-08
KM203860.1	Czech_Republic	Culex_modestus	2013-08-08
KJ831223.1	Austria	Uranotaenia_unguiculata	2013-08-15
KJ501539.1	USA	Culicidae	2011-06-15
KJ501538.1	USA	Culicidae	2011-06-15
KJ501537.1	USA	Culicidae	2011-06-15
KJ501536.1	USA	Culicidae	2011-06-15
KJ501535.1	USA	Culicidae	2011-06-15
KJ501534.1	USA	Culicidae	2011-06-15
KJ501533.1	USA	Culicidae	2012-06-15
KJ501532.1	USA	Culicidae	2012-06-15
KJ501531.1	USA	Culicidae	2012-06-15
KJ501530.1	USA	Branta_canadensis	2012-06-15
KJ501529.1	USA	Pelecanus_erythrorhynchos	2006-06-15
KJ501528.1	USA	Cyanocitta_cristata	2002-06-15
KJ501527.1	USA	Corvus_brachyrhynchos	2003-06-15
KJ501526.1	USA	Sternula_antillarum	2006-06-15
KJ501525.1	USA	Pelecanus_erythrorhynchos	2004-06-15
KJ501524.1	USA	Actitis_macularius	2006-06-15
KJ501523.1	USA	Sternula_antillarum	2006-06-15
KJ501522.1	USA	Corvus_brachyrhynchos	2004-06-15
KJ501521.1	USA	Pelecanus_erythrorhynchos	2006-06-15
KJ501520.1	USA	Pelecanus_erythrorhynchos	2004-06-15
KJ501519.1	USA	Corvus_brachyrhynchos	2002-06-15
KJ501518.1	USA	Pelecanus_erythrorhynchos	2007-06-15
KJ501517.1	USA	Corvus_brachyrhynchos	2002-06-15
KJ501516.1	USA	Corvus_brachyrhynchos	2001-06-15
KJ501515.1	USA	Buteo_jamaicensis	2001-06-15
KJ501514.1	USA	Corvus_brachyrhynchos	2002-06-15
KJ501513.1	USA	Cyanocitta_cristata	2002-06-15
KJ501512.1	USA	Corvus_brachyrhynchos	2001-06-15
KJ501511.1	USA	Cyanocitta_cristata	2002-06-15
KJ501510.1	USA	Cyanocitta_cristata	2002-06-15
KJ501509.1	USA	Euphagus_cyanocephalus	2001-06-15
KJ501508.1	USA	Zenaida_macroura	2003-06-15
KJ501507.1	USA	Pelecanus_erythrorhynchos	2001-06-15
KJ501506.1	USA	Corvus_brachyrhynchos	2003-06-15
KJ501505.1	USA	Corvus_brachyrhynchos	2002-06-15
KJ501504.1	USA	Branta_canadensis	2003-06-15
KJ501503.1	USA	Turdus_migratorius	2002-06-15
KJ501502.1	USA	Corvus_brachyrhynchos	2002-06-15
KJ501501.1	USA	Corvus_brachyrhynchos	2002-06-15
KJ501500.1	USA	Larus_smithsonianus	2009-06-15
KJ501499.1	USA	Falco_sparverius	2003-06-15
KJ501498.1	USA	Passer_domesticus	2003-06-15
KJ501497.1	USA	Accipitridae	2001-06-15
KJ501496.1	USA	Cyanocitta_cristata	2001-06-15
KJ501495.1	USA	Cyanocitta_cristata	2002-06-15
KJ501494.1	USA	Corvus_brachyrhynchos	2001-06-15
KJ501493.1	USA	Mimus	2001-06-15
KJ501492.1	USA	Pelecanus_erythrorhynchos	2005-06-15
KJ501491.1	USA	Corvus_brachyrhynchos	2002-06-15
KJ501490.1	USA	Corvus_brachyrhynchos	2002-06-15
KJ501489.1	USA	Corvus_brachyrhynchos	2002-06-15
KJ501488.1	USA	Pelecanus_erythrorhynchos	2003-06-15
KJ501487.1	USA	Corvus_brachyrhynchos	2005-06-15
KJ501486.1	USA	Buteo_jamaicensis	2001-06-15
KJ501485.1	USA	Pelecanus_erythrorhynchos	2006-06-15
KJ501484.1	USA	Corvus_brachyrhynchos	2002-06-15
KJ501483.1	USA	Cyanocitta_cristata	2002-06-15
KJ501482.1	USA	Cyanocitta_cristata	2002-06-15
KJ501481.1	USA	Corvus_brachyrhynchos	2002-06-15
KJ501480.1	USA	Corvus_brachyrhynchos	2001-06-15
KJ501479.1	USA	Passer_domesticus	2002-06-15
KJ501478.1	USA	Cyanocitta_cristata	2003-06-15
KJ501477.1	USA	Corvus_brachyrhynchos	2003-06-15
KJ501476.1	USA	Pica_pica	2002-06-15
KJ501475.1	USA	Cyanocitta_cristata	2002-06-15
KJ501474.1	USA	Bubo_virginianus	2002-06-15
KJ501473.1	USA	Corvus_brachyrhynchos	2001-06-15
KJ501472.1	USA	Corvus_brachyrhynchos	2003-06-15
KJ501471.1	USA	Haliaeetus_leucocephalus	2005-06-15
KJ501470.1	USA	Larus_delawarensis	2003-06-15
KJ501469.1	USA	Charadrius_melodus	2003-06-15
KJ501468.1	USA	Sturnidae	2001-06-15
KJ501467.1	USA	Bubo_virginianus	2002-06-15
KJ501466.1	USA	Bubo_virginianus	2002-06-15
KJ501465.1	USA	Corvus_brachyrhynchos	2001-06-15
KJ501464.1	USA	Cyanocitta_cristata	2002-06-15
KJ501463.1	USA	Corvus_brachyrhynchos	2002-06-15
KJ501462.1	USA	Buteo_jamaicensis	2002-06-15
KJ501461.1	USA	Calidris_alba	2005-06-15
KJ501460.1	USA	Neosciurus_carolinensis	2003-06-15
KJ501459.1	USA	Corvus_brachyrhynchos	2003-06-15
KJ501458.1	USA	Cyanocitta_cristata	2002-06-15
KJ501457.1	USA	Corvus_brachyrhynchos	2003-06-15
KJ501456.1	USA	Corvus_brachyrhynchos	2003-06-15
KJ501455.1	USA	Cyanocitta_cristata	2001-06-15
KJ501454.1	USA	Corvus_brachyrhynchos	2001-06-15
KJ501453.1	USA	Corvus_brachyrhynchos	2001-06-15
KJ501452.1	USA	Corvus_brachyrhynchos	2001-06-15
KJ501451.1	USA	Corvus_brachyrhynchos	2003-06-15
KJ501450.1	USA	Corvus_brachyrhynchos	2002-06-15
KJ501449.1	USA	Cyanocitta_cristata	2002-06-15
KJ501448.1	USA	Corvus_brachyrhynchos	2001-06-15
KJ501447.1	USA	Corvus_brachyrhynchos	2003-06-15
KJ501446.1	USA	Bubo_virginianus	2003-06-15
KJ501445.1	USA	Corvus_brachyrhynchos	2001-06-15
KJ501444.1	USA	Cyanocitta_cristata	2002-06-15
KJ501443.1	USA	Corvus_brachyrhynchos	2001-06-15
KJ501442.1	USA	Haliaeetus_leucocephalus	2010-06-15
KJ501441.1	USA	Buteo_regalis	2008-06-15
KJ501440.1	USA	Pelecanus_erythrorhynchos	2008-06-15
KJ501439.1	USA	Corvus_brachyrhynchos	2001-06-15
KJ501438.1	USA	Haliaeetus_leucocephalus	2010-06-15
KJ501437.1	USA	Corvus_brachyrhynchos	2012-06-15
KJ501436.1	USA	Corvus_brachyrhynchos	2012-06-15
KJ501435.1	USA	Sternula_antillarum	2012-06-15
KJ501434.1	USA	Pelecanus_erythrorhynchos	2012-06-15
KJ501433.1	USA	Corvus_brachyrhynchos	2012-06-15
KJ501432.1	USA	Corvus_brachyrhynchos	2012-06-15
KJ501431.1	USA	Pelecanus_erythrorhynchos	2006-06-15
KJ501430.1	USA	Pelecanus_erythrorhynchos	2006-06-15
KJ501429.1	USA	Pelecanus_erythrorhynchos	2006-06-15
KJ501428.1	USA	Phalacrocorax_auritus	2006-06-15
KJ501427.1	USA	Ictinia_mississippiensis	2002-06-15
KJ501426.1	USA	Corvus_brachyrhynchos	2002-06-15
KJ501425.1	USA	Pelecanus_erythrorhynchos	2007-06-15
KJ501424.1	USA	Pelecanus_erythrorhynchos	2007-06-15
KJ501423.1	USA	Pelecanus_erythrorhynchos	2004-06-15
KJ501422.1	USA	Pelecanus_erythrorhynchos	2004-06-15
KJ501421.1	USA	Pelecanus_erythrorhynchos	2004-06-15
KJ501420.1	USA	Pelecanus_erythrorhynchos	2004-06-15
KJ501419.1	USA	Pelecanus_erythrorhynchos	2004-06-15
KJ501418.1	USA	Sternula_antillarum	2008-06-15
KJ501417.1	USA	Pelecanus_erythrorhynchos	2006-06-15
KJ501416.1	USA	Charadrius_melodus	2006-06-15
KJ501415.1	USA	Pelecanus_erythrorhynchos	2006-06-15
KJ501414.1	USA	Sternula	2005-06-15
KJ501413.1	USA	Corvus_brachyrhynchos	2004-06-15
KJ501412.1	USA	Passer_domesticus	2008-06-15
KJ501411.1	USA	Passer_domesticus	2008-06-15
KJ501410.1	USA	Cygnus_buccinator	2006-06-15
KJ501409.1	USA	Pelecanus_erythrorhynchos	2006-06-15
KJ501408.1	USA	Pelecanus_erythrorhynchos	2006-06-15
KJ501407.1	USA	Pelecanus_erythrorhynchos	2006-06-15
KJ501406.1	USA	Pelecanus_erythrorhynchos	2006-06-15
KJ501405.1	USA	Pelecanus_erythrorhynchos	2006-06-15
KJ501404.1	USA	Pelecanus_erythrorhynchos	2005-06-15
KJ501403.1	USA	Pelecanus_erythrorhynchos	2005-06-15
KJ501402.1	USA	Pelecanus_erythrorhynchos	2004-06-15
KJ501401.1	USA	Corvus_brachyrhynchos	2001-06-15
KJ501400.1	USA	Passer_domesticus	2002-06-15
KJ501399.1	USA	Haemorhous_mexicanus	2002-06-15
KJ501398.1	USA	Pelecanus_occidentalis	2004-06-15
KJ501397.1	USA	Cyanocitta_cristata	2002-06-15
KJ501396.1	USA	Corvus_brachyrhynchos	2003-06-15
KJ501395.1	USA	Corvus_brachyrhynchos	2001-06-15
KJ501394.1	USA	Corvus_brachyrhynchos	2001-06-15
KJ501393.1	USA	Corvus_brachyrhynchos	2001-06-15
KJ501392.1	USA	Pelecanus_erythrorhynchos	2003-06-15
KJ501391.1	USA	Pelecanus_erythrorhynchos	2003-06-15
KJ501390.1	USA	Pelecanus_erythrorhynchos	2003-06-15
KJ501389.1	USA	Pelecanus_erythrorhynchos	2003-06-15
KJ501388.1	USA	Cyanocitta_cristata	2002-06-15
KJ501387.1	USA	Cyanocitta_cristata	2002-06-15
KJ501386.1	USA	Pelecanus_erythrorhynchos	2007-06-15
KJ501385.1	USA	Buteo_swainsoni	2004-06-15
KJ501384.1	USA	Cyanocitta_cristata	2002-06-15
KJ501383.1	USA	Cyanocitta_cristata	2002-06-15
KJ501382.1	USA	Phalacrocorax_auritus	2003-06-15
KJ501381.1	USA	Pelecanus_erythrorhynchos	2003-06-15
KJ501380.1	USA	Bubo_virginianus	2002-06-15
KJ501379.1	USA	Cyanocitta_cristata	2001-06-15
KJ501378.1	USA	Corvus_brachyrhynchos	2001-06-15
KJ501377.1	USA	Bubo_virginianus	2001-06-15
KJ501376.1	USA	Bubo_virginianus	2002-06-15
KJ501375.1	USA	Corvus_brachyrhynchos	2002-06-15
KJ501374.1	USA	Buteo_jamaicensis	2001-06-15
KJ501373.1	USA	Cyanocitta_cristata	2002-06-15
KJ501372.1	USA	Coragyps_atratus	2003-06-15
KJ501371.1	USA	Cyanocitta_cristata	2002-06-15
KJ501370.1	USA	Cyanocitta_cristata	2002-06-15
KJ501369.1	USA	Passer_domesticus	2002-06-15
KJ501368.1	USA	Corvus_brachyrhynchos	2002-06-15
KJ501367.1	USA	Corvus_brachyrhynchos	2003-06-15
KJ501366.1	USA	Corvus_brachyrhynchos	2003-06-15
KJ501365.1	USA	Corvus_brachyrhynchos	2003-06-15
KJ501364.1	USA	Corvus_brachyrhynchos	2002-06-15
KJ501363.1	USA	Corvus_brachyrhynchos	2001-06-15
KJ501362.1	USA	Corvus_brachyrhynchos	2001-06-15
KJ501361.1	USA	Cyanocitta_cristata	2001-06-15
KJ501360.1	USA	Cyanocitta_cristata	2003-06-15
KJ501359.1	USA	Corvus_brachyrhynchos	2003-06-15
KJ501358.1	USA	Buteo_swainsoni	2003-06-15
KJ501357.1	USA	Asio_flammeus	2003-06-15
KJ501356.1	USA	Cyanocitta_cristata	2003-06-15
KJ501355.1	USA	Cyanocitta_cristata	2002-06-15
KJ501354.1	USA	Corvus_brachyrhynchos	2003-06-15
KJ501353.1	USA	Corvus_brachyrhynchos	2003-06-15
KJ501352.1	USA	Corvus_brachyrhynchos	2003-06-15
KJ501351.1	USA	Corvus_brachyrhynchos	2003-06-15
KJ501350.1	USA	Pelecanus_erythrorhynchos	2003-06-15
KJ501349.1	USA	Larus_delawarensis	2003-06-15
KJ501348.1	USA	Pelecanus_erythrorhynchos	2003-06-15
KJ501347.1	USA	Corvus_brachyrhynchos	2002-06-15
KJ501346.1	USA	Pelecanus_erythrorhynchos	2003-06-15
KJ501345.1	USA	Corvus_brachyrhynchos	2002-06-15
KJ501344.1	USA	Corvus_brachyrhynchos	2002-06-15
KJ501343.1	USA	Corvus_brachyrhynchos	2001-06-15
KJ501342.1	USA	Gymnogyps_californianus	2005-06-15
KJ501341.1	USA	Haemorhous_mexicanus	2005-06-15
KJ501340.1	USA	Quiscalus_major	2003-06-15
KJ501339.1	USA	Cyanocitta_cristata	2002-06-15
KJ501338.1	USA	Cyanocitta_cristata	2002-06-15
KJ501337.1	USA	Corvus_brachyrhynchos	2002-06-15
KJ501336.1	USA	Cyanocitta_cristata	2001-06-15
KJ501335.1	USA	Pelecanus_erythrorhynchos	2005-06-15
KJ501334.1	USA	Corvus_brachyrhynchos	2003-06-15
KJ501333.1	USA	Cyanocitta_cristata	2002-06-15
KJ501332.1	USA	Corvus_brachyrhynchos	2001-06-15
KJ501331.1	USA	Buteo_jamaicensis	2002-06-15
KJ501330.1	USA	Sternula	2005-06-15
KJ501329.1	USA	Branta_canadensis	2003-06-15
KJ501328.1	USA	Buteo_jamaicensis	2002-06-15
KJ501327.1	USA	Haliaeetus_leucocephalus	2003-06-15
KJ501326.1	USA	Pelecanus_erythrorhynchos	2003-06-15
KJ501325.1	USA	NA	2002-06-15
KJ501324.1	USA	Pelecanus_erythrorhynchos	2003-06-15
KJ501323.1	USA	Pelecanus_erythrorhynchos	2003-06-15
KJ501322.1	USA	Pelecanus_erythrorhynchos	2002-06-15
KJ501321.1	USA	Corvus_brachyrhynchos	2002-06-15
KJ501320.1	USA	Corvus_brachyrhynchos	2003-06-15
KJ501319.1	USA	Corvus_brachyrhynchos	2002-06-15
KJ501318.1	USA	Corvus_brachyrhynchos	2002-06-15
KJ501317.1	USA	Corvus_brachyrhynchos	2001-06-15
KJ501316.1	USA	Cyanocitta_cristata	2003-06-15
KJ501315.1	USA	Corvus_brachyrhynchos	2002-06-15
KJ501314.1	USA	Haemorhous_mexicanus	2003-06-15
KJ501313.1	USA	Turdus_migratorius	2003-06-15
KJ501312.1	USA	Corvus_brachyrhynchos	2003-06-15
KJ501311.1	USA	Cyanocitta_cristata	2002-06-15
KJ501310.1	USA	Loriini	2002-06-15
KJ501309.1	USA	Cyanocitta_cristata	2002-06-15
KJ501308.1	USA	Pelecanus_erythrorhynchos	2010-06-15
KJ501307.1	USA	Pelecanus_erythrorhynchos	2002-06-15
KJ501306.1	USA	Buteo_jamaicensis	2002-06-15
KJ501305.1	USA	Corvus_brachyrhynchos	2003-06-15
KJ501304.1	USA	Corvus_brachyrhynchos	2002-06-15
KJ501303.1	USA	Cyanocitta_cristata	2002-06-15
KJ501302.1	USA	Quiscalus_quiscula	2002-06-15
KJ501301.1	USA	Cyanocitta_cristata	2002-06-15
KJ501300.1	USA	Cyanocitta_cristata	2002-06-15
KJ501299.1	USA	Corvus_brachyrhynchos	2002-06-15
KJ501298.1	USA	Cyanocitta_cristata	2002-06-15
KJ501297.1	USA	Pelecanus_erythrorhynchos	2003-06-15
KJ501296.1	USA	Pica_pica	2002-06-15
KJ501295.1	USA	Cyanocitta_cristata	2002-06-15
KJ501294.1	USA	Corvus_brachyrhynchos	2003-06-15
KJ501293.1	USA	Falco_sparverius	2003-06-15
KJ501292.1	USA	Corvus_brachyrhynchos	2001-06-15
KJ501291.1	USA	Corvus_brachyrhynchos	2002-06-15
KJ501290.1	USA	Corvus_brachyrhynchos	2002-06-15
KJ501289.1	USA	Corvus_brachyrhynchos	2001-06-15
KJ501288.1	USA	Corvus_brachyrhynchos	2001-06-15
KJ501287.1	USA	Cyanocitta_cristata	2002-06-15
KJ501286.1	USA	Accipiter_gentilis	2002-06-15
KJ501285.1	USA	Pelecanus	2002-06-15
KJ501284.1	USA	Cyanocitta_cristata	2002-06-15
KJ501283.1	USA	Corvus_brachyrhynchos	2001-06-15
KJ501282.1	USA	Bubo_virginianus	2001-06-15
KJ501281.1	USA	Cyanocitta_cristata	2002-06-15
KJ501280.1	USA	Corvus_brachyrhynchos	2003-06-15
KJ501279.1	USA	Cyanocitta_cristata	2002-06-15
KJ501278.1	USA	Corvus_brachyrhynchos	2001-06-15
KJ501277.1	USA	Corvus_brachyrhynchos	2001-06-15
KJ501276.1	USA	Bubo_virginianus	2002-06-15
KJ501275.1	USA	Corvus_brachyrhynchos	2001-06-15
KJ501274.1	USA	Corvus_brachyrhynchos	2001-06-15
KJ501273.1	USA	Cyanocitta_cristata	2003-06-15
KJ501272.1	USA	Cyanocitta_cristata	2003-06-15
KJ501271.1	USA	Bubo_virginianus	2003-06-15
KJ501270.1	USA	Cyanocitta_cristata	2002-06-15
KJ501269.1	USA	Falco_sparverius	2001-06-15
KJ501268.1	USA	Falco	2001-06-15
KJ501267.1	USA	Pelecanus_erythrorhynchos	2005-06-15
KJ501266.1	USA	Corvus_brachyrhynchos	2002-06-15
KJ501265.1	USA	Cyanocitta_cristata	2002-06-15
KJ501264.1	USA	Cyanocitta_cristata	2001-06-15
KJ501263.1	USA	Cyanocitta_cristata	2002-06-15
KJ501262.1	USA	Anas_platyrhynchos	2010-06-15
KJ501261.1	USA	Cyanocitta_cristata	2002-06-15
KJ501260.1	USA	Pelecanus_erythrorhynchos	2008-06-15
KJ501259.1	USA	Sternula_antillarum	2008-06-15
KJ501258.1	USA	Sternula_antillarum	2007-06-15
KJ501257.1	USA	Corvus_brachyrhynchos	2002-06-15
KJ501256.1	USA	Pelecanus_erythrorhynchos	2009-06-15
KJ501255.1	USA	Pelecanus_erythrorhynchos	2008-06-15
KJ501254.1	USA	Branta_canadensis	2008-06-15
KJ501253.1	USA	Sternula_antillarum	2008-06-15
KJ501252.1	USA	Passer_domesticus	2008-06-15
KJ501251.1	USA	Corvus_brachyrhynchos	2009-06-15
KJ501250.1	USA	Pelecanus_erythrorhynchos	2009-06-15
KJ501249.1	USA	Corvus_brachyrhynchos	2001-06-15
KJ501248.1	USA	Corvus_brachyrhynchos	2001-06-15
KJ501247.1	USA	Corvus_brachyrhynchos	2001-06-15
KJ501246.1	USA	Corvus_brachyrhynchos	2001-06-15
KJ501245.1	USA	Corvus_brachyrhynchos	2001-06-15
KJ501244.1	USA	Corvus_brachyrhynchos	2001-06-15
KJ501243.1	USA	Corvus_brachyrhynchos	2001-06-15
KJ501242.1	USA	Pelecanus_erythrorhynchos	2010-06-15
KJ501241.1	USA	Pelecanus_erythrorhynchos	2009-06-15
KJ501240.1	USA	Phalacrocorax_auritus	2008-06-15
KJ501239.1	USA	Phalacrocorax_auritus	2008-06-15
KJ501238.1	USA	Larus_delawarensis	2008-06-15
KJ501237.1	USA	Pelecanus_erythrorhynchos	2008-06-15
KJ501236.1	USA	Pelecanus_erythrorhynchos	2009-06-15
KJ501235.1	USA	Cyanocitta_cristata	2001-06-15
KJ501234.1	USA	Cyanocitta_cristata	2001-06-15
KJ501233.1	USA	Cyanocitta_cristata	2001-06-15
KJ501232.1	USA	Culex_tarsalis	2012-06-15
KJ501231.1	USA	Culex_pipiens	2012-06-15
KJ501230.1	USA	Culex_tarsalis	2012-06-15
KJ501229.1	USA	Culex_tarsalis	2012-06-15
KJ501228.1	USA	Culex_tarsalis	2012-06-15
KJ501227.1	USA	Culex_tarsalis	2012-06-15
KJ501226.1	USA	Culex_tarsalis	2012-06-15
KJ501225.1	USA	Culex_pipiens	2012-06-15
KJ501224.1	USA	Culex_tarsalis	2012-06-15
KJ501223.1	USA	Culex_tarsalis	2012-06-15
KJ501222.1	USA	Culex	2012-06-15
KJ501221.1	USA	Culex_pipiens	2012-06-15
KJ501220.1	USA	Culex_tarsalis	2012-06-15
KJ501219.1	USA	Culex_pipiens	2012-06-15
KJ501218.1	USA	Culex_pipiens	2012-06-15
KJ501217.1	USA	Culex_tarsalis	2012-06-15
KJ501216.1	USA	Culex_pipiens	2012-06-15
KJ501215.1	USA	Culex_pipiens	2012-06-15
KJ501214.1	USA	Culex_tarsalis	2012-06-15
KJ501213.1	USA	Culex_tarsalis	2012-06-15
KJ501212.1	USA	Culex_pipiens	2012-06-15
KJ501211.1	USA	Culex_tarsalis	2012-06-15
KJ501209.1	USA	Culex_tarsalis	2012-06-15
KJ501208.1	USA	Culex_tarsalis	2012-06-15
KJ501207.1	USA	Culex_tarsalis	2012-06-15
KJ501206.1	USA	Culex_tarsalis	2008-06-15
KJ501205.1	USA	Culex_tarsalis	2011-06-15
KJ501204.1	USA	Culex_pipiens	2007-06-15
KJ501203.1	USA	Culex_tarsalis	2003-06-15
KJ501202.1	USA	Culex_tarsalis	2004-06-15
KJ501201.1	USA	Culex_quinquefasciatus	2011-06-15
KJ501200.1	USA	Culex_tarsalis	2011-06-15
KJ501199.1	USA	Culex_tarsalis	2011-06-15
KJ501198.1	USA	Culex_tarsalis	2010-06-15
KJ501197.1	USA	Culex_tarsalis	2011-06-15
KJ501195.1	USA	Culex_tarsalis	2007-06-15
KJ501194.1	USA	Culex_pipiens	2009-06-15
KJ501193.1	USA	Culex_pipiens	2007-06-15
KJ501192.1	USA	Culex_tarsalis	2007-06-15
KJ501191.1	USA	Culex_tarsalis	2004-06-15
KJ501190.1	USA	Culex_tarsalis	2008-06-15
KJ501189.1	USA	Culex_tarsalis	2007-06-15
KJ501188.1	USA	Culex_pipiens	2005-06-15
KJ501187.1	USA	Culex_pipiens	2005-06-15
KJ501186.1	USA	Culex_tarsalis	2005-06-15
KJ501185.1	USA	Culex_tarsalis	2005-06-15
KJ501184.1	USA	Culex_tarsalis	2005-06-15
KJ501183.1	USA	Culex_tarsalis	2005-06-15
KJ501182.1	USA	Culex_pipiens	2011-06-15
KJ501181.1	USA	Culex_tarsalis	2010-06-15
KJ501180.1	USA	Culex_pipiens	2011-06-15
KJ501179.1	USA	Culex_tarsalis	2011-06-15
KJ501178.1	USA	Culex_tarsalis	2011-06-15
KJ501177.1	USA	Culex_pipiens	2011-06-15
KJ501176.1	USA	Culex_tarsalis	2008-06-15
KJ501175.1	USA	Culex_pipiens	2005-06-15
KJ501174.1	USA	Culex_pipiens	2008-06-15
KJ501173.1	USA	Culex_pipiens	2005-06-15
KJ501172.1	USA	Culex_tarsalis	2005-06-15
KJ501171.1	USA	Culex_pipiens	2005-06-15
KJ501170.1	USA	Culex_tarsalis	2011-06-15
KJ501169.1	USA	Culex_quinquefasciatus	2006-06-15
KJ501168.1	USA	Culex_quinquefasciatus	2007-06-15
KJ501167.1	USA	Culex_quinquefasciatus	2007-06-15
KJ501166.1	USA	Culex_tarsalis	2007-06-15
KJ501165.1	USA	Culex_quinquefasciatus	2008-06-15
KJ501164.1	USA	Culex_tarsalis	2008-06-15
KJ501163.1	USA	Culex_tarsalis	2007-06-15
KJ501162.1	USA	Culex_tarsalis	2007-06-15
KJ501161.1	USA	Culex_quinquefasciatus	2011-06-15
KJ501160.1	USA	Culex_quinquefasciatus	2011-06-15
KJ501159.1	USA	Culex_quinquefasciatus	2011-06-15
KJ501158.1	USA	Culex_tarsalis	2011-06-15
KJ501157.1	USA	Culex_tarsalis	2011-06-15
KJ501156.1	USA	Culex_quinquefasciatus	2004-06-15
KJ501155.1	USA	Culex_quinquefasciatus	2008-06-15
KJ501154.1	USA	Culex_tarsalis	2011-06-15
KJ501153.1	USA	Culex_tarsalis	2011-06-15
KJ501152.1	USA	Culex_quinquefasciatus	2004-06-15
KJ501151.1	USA	Culex_stigmatosoma	2004-06-15
KJ501150.1	USA	Culex_quinquefasciatus	2011-06-15
KJ501149.1	USA	Culex_quinquefasciatus	2011-06-15
KJ501148.1	USA	Culex_stigmatosoma	2011-06-15
KJ501147.1	USA	Culex_quinquefasciatus	2008-06-15
KJ501146.1	USA	Culex_quinquefasciatus	2011-06-15
KJ501145.1	USA	Culex_quinquefasciatus	2011-06-15
KJ501144.1	USA	Culex_quinquefasciatus	2011-06-15
KJ501143.1	USA	Culex_quinquefasciatus	2011-06-15
KJ501142.1	USA	Culex_stigmatosoma	2011-06-15
KJ501141.1	USA	Culex_quinquefasciatus	2011-06-15
KJ501140.1	USA	Culex_quinquefasciatus	2011-06-15
KJ501139.1	USA	Culex_quinquefasciatus	2011-06-15
KJ501138.1	USA	Culex_quinquefasciatus	2011-06-15
KJ501137.1	USA	Culex_quinquefasciatus	2011-06-15
KJ501136.1	USA	Culex_quinquefasciatus	2010-06-15
KJ501135.1	USA	Culex_quinquefasciatus	2010-06-15
KJ501134.1	USA	Culex_quinquefasciatus	2010-06-15
KJ501133.1	USA	Culex_quinquefasciatus	2008-06-15
KJ501132.1	USA	Culex_quinquefasciatus	2007-06-15
KJ501131.1	USA	Culex_quinquefasciatus	2004-06-15
KJ501130.1	USA	Culex_quinquefasciatus	2008-06-15
KJ501129.1	USA	Culex_quinquefasciatus	2004-06-15
KJ501128.1	USA	Culex_quinquefasciatus	2004-06-15
KJ501127.1	USA	Culicidae	2008-06-15
KJ501126.1	USA	Culicidae	2007-06-15
KJ501125.1	USA	Culex_tarsalis	2004-06-15
KJ501124.1	USA	Culex_tarsalis	2010-06-15
KJ501123.1	USA	Culex_tarsalis	2004-06-15
KJ501122.1	USA	Culex_tarsalis	2011-06-15
KJ501121.1	USA	Culex_tarsalis	2011-06-15
KJ501120.1	USA	Culex_tarsalis	2010-06-15
KJ501119.1	USA	Culex_tarsalis	2005-06-15
KJ501118.1	USA	Culex_tarsalis	2011-06-15
KJ501117.1	USA	Culex_tarsalis	2010-06-15
KJ501116.1	USA	Culex_quinquefasciatus	2008-06-15
KJ501115.1	USA	Culex_tarsalis	2005-06-15
KJ501114.1	USA	Culex_tarsalis	2007-06-15
KJ501113.1	USA	Culex_tarsalis	2008-06-15
KJ501112.1	USA	Culex_tarsalis	2007-06-15
KJ501111.1	USA	Culex_tarsalis	2009-06-15
KJ501110.1	USA	Culex_tarsalis	2009-06-15
KJ501109.1	USA	Culex_tarsalis	2008-06-15
KJ501108.1	USA	Culex_tarsalis	2007-06-15
KJ501107.1	USA	Culex_tarsalis	2003-06-15
KJ501106.1	USA	Culex_tarsalis	2008-06-15
KJ501105.1	USA	Culex_tarsalis	2003-06-15
KJ501104.1	USA	Culex_tarsalis	2003-06-15
KJ501103.1	USA	Culex_tarsalis	2003-06-15
KJ501102.1	USA	Culex_tarsalis	2009-06-15
KJ501101.1	USA	Culex_pipiens	2009-06-15
KJ501100.1	USA	Culex_tarsalis	2009-06-15
KJ501099.1	USA	Culex_tarsalis	2009-06-15
KJ501098.1	USA	Culex_pipiens	2011-06-15
KJ501097.1	USA	Culex_tarsalis	2008-06-15
KJ501096.1	USA	Culex_tarsalis	2011-06-15
KF367469.1	British_Virgin_Islands	Phoenicopterus_roseus	2013-03-30
KC496016.1	Serbia	Culex_pipiens	2010-06-15
KC496015.1	Hungary	Equus_caballus	2010-06-15
KF704158.1	USA	Culex_quinquefasciatus	2010-08-09
KF704153.1	USA	Culex_quinquefasciatus	2010-08-06
KF704147.1	USA	Culex_quinquefasciatus	2010-08-01
KJ145829.1	USA	Corvus_brachyrhynchos	2010-06-15
KJ145828.1	USA	Corvus_brachyrhynchos	2010-06-15
KJ145827.1	USA	Corvus_brachyrhynchos	2010-06-15
KJ145825.1	USA	Corvus_brachyrhynchos	2009-06-15
KJ145824.1	USA	Corvus_brachyrhynchos	2009-06-15
KJ145823.1	USA	Corvus_brachyrhynchos	2006-06-15
KJ145821.1	USA	Corvus_brachyrhynchos	2006-06-15
KJ145818.1	USA	Corvus_brachyrhynchos	2003-06-15
KJ145817.1	USA	Corvus_brachyrhynchos	2002-06-15
KJ145814.1	USA	Corvus_brachyrhynchos	2001-06-15
KJ145813.1	USA	Corvus_brachyrhynchos	2001-06-15
KJ145812.1	USA	Corvus_brachyrhynchos	2008-06-15
KJ145810.1	USA	Culex_pipiens	2006-06-15
KJ145809.1	USA	Culiseta_melanura	2003-06-15
KJ145807.1	USA	Aedes_vexans	2003-06-15
KJ145805.1	USA	Culiseta_melanura	2003-06-15
KJ145804.1	USA	Culex_pipiens	2003-06-15
KJ145803.1	USA	Culex_restuans	2003-06-15
KJ145802.1	USA	Culex_pipiens	2005-06-15
KJ145800.1	USA	Corvus_brachyrhynchos	1999-06-15
KJ145799.1	USA	Ochlerotatus_sollicitans	2005-06-15
KJ145832.1	USA	Loriini	2007-06-15
KF179640.1	Austria	Accipiter_gentilis	2008-06-15
KF179639.1	Greece	Homo_sapiens	2012-09-15
KC333387.1	USA	Passer_domesticus	2012-07-18
KC333386.1	USA	Cyanocitta_cristata	2012-07-18
KC333385.1	USA	Cyanocitta_cristata	2012-07-11
KC333384.1	USA	Lanius_ludovicianus	2012-07-11
KC333383.1	USA	Cyanocitta_cristata	2012-07-06
KC333382.1	USA	Cyanocitta_cristata	2012-07-06
KC333381.1	USA	Cyanocitta_cristata	2012-07-04
KC333380.1	USA	Cyanocitta_cristata	2012-06-29
KC333379.1	USA	Cyanocitta_cristata	2012-06-28
KC333378.1	USA	Cyanocitta_cristata	2012-06-28
KC333377.1	USA	Cyanocitta_cristata	2012-06-14
KC333376.1	USA	Cyanocitta_cristata	2012-06-14
KC333375.1	USA	Passer_domesticus	2012-08-04
KC333374.1	USA	Passer_domesticus	2011-08-26
KC711059.1	USA	Culex_restuans	2012-10-09
KC711058.1	USA	Culex_quinquefasciatus	2012-06-05
KC711057.1	USA	Culex_quinquefasciatus	2012-05-30
JN393308.1	South_Africa	Equus_caballus	2008-04-15
KC736502.1	USA	Culex_quinquefasciatus	2012-06-15
KC736501.1	USA	Culex_quinquefasciatus	2012-06-15
KC736500.1	USA	Culex_quinquefasciatus	2012-06-15
KC736499.1	USA	Culex_quinquefasciatus	2012-06-15
KC736498.1	USA	Culex_quinquefasciatus	2012-06-15
KC736497.1	USA	Culex_quinquefasciatus	2012-06-15
KC736496.1	USA	Culex_quinquefasciatus	2012-06-15
KC736495.1	USA	Culex_quinquefasciatus	2012-06-15
KC736494.1	USA	Culex_quinquefasciatus	2012-06-15
KC736493.1	USA	Culex_quinquefasciatus	2012-06-15
KC736492.1	USA	Culex_quinquefasciatus	2012-06-15
KC736491.1	USA	Culex_quinquefasciatus	2012-06-15
KC736490.1	USA	Culex_quinquefasciatus	2012-06-15
KC736489.1	USA	Culex_quinquefasciatus	2012-06-15
KC736488.1	USA	Culex_quinquefasciatus	2012-06-15
KC736487.1	USA	Culex_quinquefasciatus	2012-06-15
KC736486.1	USA	Culex_quinquefasciatus	2012-06-15
JQ700442.1	USA	Homo_sapiens	2011-06-15
JQ700441.1	USA	Homo_sapiens	2011-06-15
JQ700440.1	USA	Homo_sapiens	2011-06-15
JQ700439.1	USA	Homo_sapiens	2011-06-15
JQ700438.1	USA	Homo_sapiens	2011-06-15
JQ700437.1	USA	Culex_pipiens	2003-06-15
JF957186.1	USA	NA	2010-06-15
JF957185.1	USA	NA	2010-06-15
JF957184.1	USA	NA	2009-06-15
JF957183.1	USA	NA	2009-06-15
JF957182.1	USA	NA	2009-06-15
JF957181.1	USA	NA	2009-06-15
JF957180.1	USA	NA	2009-06-15
JF957179.1	USA	NA	2009-06-15
JF957178.1	USA	NA	2009-06-15
JF957177.1	USA	NA	2009-06-15
JF957176.1	USA	NA	2009-06-15
JF957175.1	USA	NA	2009-06-15
JF957174.1	USA	NA	2008-06-15
JF957173.1	USA	NA	2008-06-15
JF957172.1	USA	NA	2007-06-15
JF957171.1	USA	NA	2007-06-15
JF957170.1	USA	NA	2007-06-15
JF957169.1	USA	NA	2007-06-15
JF957168.1	USA	NA	2007-06-15
JF957167.1	USA	NA	2006-06-15
JF957166.1	USA	NA	2006-06-15
JF957165.1	USA	NA	2006-06-15
JF957164.1	USA	NA	2006-06-15
JF957163.1	USA	NA	2006-06-15
JF957162.1	USA	NA	2006-06-15
JF957161.1	USA	NA	2006-06-15
KC601756.1	India	Homo_sapiens	2011-02-15
KC407673.1	Serbia	Accipiter_gentilis	2012-06-15
KC407667.1	Spain	Mus_musculus	2007-06-15
HM147824.1	Democratic_Republic_of_the_Congo	NA	1958-06-15
HM147823.1	Madagascar	NA	1988-06-15
HM147822.1	South_Africa	NA	1958-06-15
GQ903680.1	Cyprus	NA	1968-06-15
JX015523.1	USA	Culex_tarsalis	2010-08-31
JX015522.1	USA	Culex_tarsalis	2010-08-17
JX015521.1	USA	Culex_tarsalis	2009-09-01
JX015520.1	Mexico	Culex_quinquefasciatus	2009-08-11
JX015519.1	USA	Culex_quinquefasciatus	2009-07-28
JX015518.1	Mexico	Culex_quinquefasciatus	2008-09-09
JX015517.1	USA	Culex_tarsalis	2008-08-26
JX015516.1	USA	Culex_tarsalis	2007-08-14
JX015515.1	USA	Culex_tarsalis	2005-06-28
JX123031.1	Australia	Equus_caballus	2011-03-15
JX123030.1	Australia	Equus_caballus	2011-03-07
GQ507484.1	USA	Homo_sapiens	2007-08-16
GQ507483.1	USA	Homo_sapiens	2007-08-02
GQ507482.1	USA	Homo_sapiens	2006-09-03
GQ507481.1	USA	Homo_sapiens	2006-08-22
GQ507480.1	USA	Homo_sapiens	2005-10-04
GQ507479.1	USA	Homo_sapiens	2005-09-09
GQ507478.1	USA	Homo_sapiens	2005-08-26
GQ507477.1	USA	Homo_sapiens	2005-08-01
GQ507476.1	USA	Homo_sapiens	2005-07-27
GQ507475.1	USA	Homo_sapiens	2005-06-27
GQ507474.1	USA	Homo_sapiens	2004-08-27
GQ507473.1	USA	Homo_sapiens	2004-07-24
GQ507472.1	USA	Homo_sapiens	2003-07-14
GQ507471.1	USA	Homo_sapiens	2007-06-23
GQ507470.1	USA	Homo_sapiens	2006-08-30
GQ507469.1	USA	Homo_sapiens	2005-09-01
GQ507468.1	USA	Homo_sapiens	2005-08-03
JN716372.1	Colombia	Phoenicopterus_ruber	2008-07-15
JN716371.1	Colombia	Phoenicopterus_ruber	2008-07-15
JX041634.1	Russia	Homo_sapiens	1999-06-15
JX041633.1	Russia	Hyalomma_plumbeum_plumbeum	1963-06-15
[truncated: 384 more rows]

## Sheet: 2_metadata_italians_ncbi
Accession	Country	Host	Collection_Date
MW627239.1	Italy	Accipiter_gentilis	2020-10-01
MN939564.1	Italy	Homo_sapiens	2016-06-15
MN939563.1	Italy	Homo_sapiens	2018-06-15
MN939562.1	Italy	Homo_sapiens	2018-06-15
MN939561.1	Italy	Homo_sapiens	2018-06-15
MN939560.1	Italy	Homo_sapiens	2016-06-15
MN939559.1	Italy	Homo_sapiens	2016-06-15
MN939558.1	Italy	Homo_sapiens	2016-06-15
MN939557.1	Italy	Homo_sapiens	2018-06-15
KU573083.1	Italy	Culex_pipiens	2013-06-15
KU573082.1	Italy	Corvus	2013-06-15
KU573081.1	Italy	Pica_pica	2013-06-15
KU573080.1	Italy	Culex_pipiens	2013-06-15
KU573079.1	Italy	Pica_pica	2009-06-15
KU573078.1	Italy	Culex_pipiens	2009-06-15
KU573077.1	Italy	Pica_pica	2008-06-15
KT207792.1	Italy	Culicidae	2014-08-18
KT207791.1	Italy	Culicidae	2014-07-15
KP789960.1	Italy	Homo_sapiens	2013-06-15
KP789959.1	Italy	Homo_sapiens	2014-06-15
KP789958.1	Italy	Homo_sapiens	2014-06-15
KP789957.1	Italy	Homo_sapiens	2014-06-15
KP789956.1	Italy	Homo_sapiens	2014-06-15
KP789955.1	Italy	Homo_sapiens	2014-06-15
KP789954.1	Italy	Homo_sapiens	2014-06-15
KP789953.1	Italy	Homo_sapiens	2014-06-15
KF823807.1	Italy	Homo_sapiens	2013-09-15
KF823806.1	Italy	Homo_sapiens	2013-10-15
KF823805.1	Italy	Homo_sapiens	2013-08-15
KC954092.1	Italy	Homo_sapiens	2012-09-15
KF647253.1	Italy	Homo_sapiens	2013-08-15
KF647252.1	Italy	Homo_sapiens	2013-08-15
KF647251.1	Italy	Homo_sapiens	2013-08-15
KF647250.1	Italy	Homo_sapiens	2013-08-15
KF647249.1	Italy	Homo_sapiens	2013-08-15
KF647248.1	Italy	Homo_sapiens	2013-08-15
KF588365.1	Italy	Homo_sapiens	2013-08-15
KF234080.1	Italy	Homo_sapiens	2009-06-15
JX556213.1	Italy	Homo_sapiens	2012-08-03
JQ928175.1	Italy	Homo_sapiens	2011-09-15
JQ928174.1	Italy	Homo_sapiens	2011-09-15
JN858070.1	Italy	Homo_sapiens	2011-09-10
JN858069.1	Italy	Homo_sapiens	2011-09-15
JF719068.1	Italy	Corvidae	2009-10-15
JF719067.1	Italy	Laridae	2009-11-15
JF719066.1	Italy	Corvidae	2008-09-15
JF719065.1	Italy	Corvidae	2008-10-15
GU011992.2	Italy	Homo_sapiens	2009-05-15
FJ483549.1	Italy	Corvidae	2008-06-15
FJ483548.1	Italy	Corvidae	2008-06-15

## Sheet: 3_metadata_izs
Accession	NRG_Homogenate	Isolate	Species	Genus	Family	Molecule_type	Sequence_type	Genotype	Isolation_source	Geo_Location	Country	Province	Municipality	Host	Host_category	Collection_Date
MW862073	2012.TE.20168	NA	WNV	Flavivirus	Flaviviridae	ssRNA(+)	GenBank	L2	brain	Sardinia	Italy	Oristano	NA	Accipiter_gentilis	Bird	2012
MW862074	2013.TE.27449	NA	WNV	Flavivirus	Flaviviridae	ssRNA(+)	GenBank	L2	brain	Sardinia	Italy	Sassari	Muros	Accipiter_gentilis	Bird	2013-09-30
MW862075	2015.TE.21863	NA	WNV	Flavivirus	Flaviviridae	ssRNA(+)	GenBank	L2	internal_organs	Emilia-Romagna	Italy	Modena	San_Cesario	Pica_pica	Bird	2015-08-05
MW862076	2015.TE.21864	NA	WNV	Flavivirus	Flaviviridae	ssRNA(+)	GenBank	L2	internal_organs	Sardinia	Italy	Modena	San_Cesario	Pica_pica	Bird	2015-08-13
MW862077	2015.TE.21865	NA	WNV	Flavivirus	Flaviviridae	ssRNA(+)	GenBank	L2	internal_organs	Sardinia	Italy	Modena	Castelfranco_Emilia	Pica_pica	Bird	2015-08-05
MW862078	2015.TE.21926	NA	WNV	Flavivirus	Flaviviridae	ssRNA(+)	GenBank	L2	internal_organs	Piedmont	Italy	Alessandria	Barzola	Bubo_bubo	Bird	2015-08-05
MW862079	2015.TE.22115	NA	WNV	Flavivirus	Flaviviridae	ssRNA(+)	GenBank	L2	insect	Piedmont	Italy	Alessandria	Ticineto	Culex_pipiens	Mosquito	2015-08-06
MW862080	2015.TE.26275	NA	WNV	Flavivirus	Flaviviridae	ssRNA(+)	GenBank	L2	internal_organs	Sardinia	Italy	Bologna	Sasso_Marconi	Accipiter_gentilis	Bird	2015-09-23
MW862081	2015.TE.22805_1	NA	WNV	Flavivirus	Flaviviridae	ssRNA(+)	GenBank	L2	internal_organs	Sardinia	Italy	Modena	Cavezzo	Corvus_corone	Bird	2015-08-12
MW862082	2015.TE.24916	NA	WNV	Flavivirus	Flaviviridae	ssRNA(+)	GenBank	L2	internal_organs	Lombardy	Italy	Milano	Inveruno	Corvus_corone	Bird	2015-09-07
MW862083	NA	2015.TE.30707	WNV	Flavivirus	Flaviviridae	ssRNA(+)	GenBank	L2	cellular_culture	Sardinia	Italy	Sassari	NA	Accipiter_gentilis	Bird	2015-11-02
MW862084	2015.TE.22799_2	NA	WNV	Flavivirus	Flaviviridae	ssRNA(+)	GenBank	L2	internal_organs	Sardinia	Italy	Modena	Ravarino	Pica_pica	Bird	2015-08-12
MW862085	2015.TE.22799_5	NA	WNV	Flavivirus	Flaviviridae	ssRNA(+)	GenBank	L2	internal_organs	Sardinia	Italy	Modena	Ravarino	Pica_pica	Bird	2015-08-12
MW862086	2016.TE.28315	NA	WNV	Flavivirus	Flaviviridae	ssRNA(+)	GenBank	L2	internal_organs	Sardinia	Italy	Sassari	Budoni	Accipiter_nisus	Bird	2016-09-28
MW862087	2017.TE.25819	NA	WNV	Flavivirus	Flaviviridae	ssRNA(+)	GenBank	L2	homogenate	Sardinia	Italy	Bologna	Castel_San_Pietro_Terme	Pica_pica	Bird	2017-11-02
MW862088	2017.TE.15851	NA	WNV	Flavivirus	Flaviviridae	ssRNA(+)	GenBank	L2	internal_organs	Sardinia	Italy	Bologna	Minerbio	Pica_pica	Bird	2017-08-07
MW862089	2017.TE.16133	NA	WNV	Flavivirus	Flaviviridae	ssRNA(+)	GenBank	L2	internal_organs	Lombardy	Italy	Lodi	Tavazzano_con_Villavesco	Corvus_corone	Bird	2017-08-22
MW862090	2018.TE.16657	NA	WNV	Flavivirus	Flaviviridae	ssRNA(+)	GenBank	L2	homogenate	Sardinia	Italy	Ferrara	Poggio_Renatico	Apus_apus	Bird	2018-07-24
MW862091	2018.TE.16663	NA	WNV	Flavivirus	Flaviviridae	ssRNA(+)	GenBank	L2	cryolysate	Sardinia	Italy	Reggio-Emilia	Rio_Saliceto	Pica_pica	Bird	2018-07-31
MW862092	2018.TE.17978	NA	WNV	Flavivirus	Flaviviridae	ssRNA(+)	GenBank	L2	cryolysate	Sardinia	Italy	Ferrara	Ferrara	Hirundo_rustica	Bird	2018-08-13
MW862093	2018.TE.19703_B	NA	WNV	Flavivirus	Flaviviridae	ssRNA(+)	GenBank	L2	homogenate	Sardinia	Italy	Bologna	Pianoro	Accipiter_gentilis	Bird	2018-09-08
MW862094	2018.TE.17785	NA	WNV	Flavivirus	Flaviviridae	ssRNA(+)	GenBank	L2	cryolysate	Sardinia	Italy	Oristano	Aidomaggiore	Sylvia_conspicillata	Bird	2019-07-15
MW862095	2018.TE.21498	NA	WNV	Flavivirus	Flaviviridae	ssRNA(+)	GenBank	L2	internal_organs	Sardinia	Italy	Oristano	Laconi	Corvus_cornix	Bird	2019-09-19
MW862096	NA	2018.TE.28355	WNV	Flavivirus	Flaviviridae	ssRNA(+)	GenBank	L2	cellular_culture	Lombardy	Italy	Pavia	Pavia	Accipiter_gentilis	Bird	2018-08-31
MW862097	NA	2018.TE.19930/B	WNV	Flavivirus	Flaviviridae	ssRNA(+)	GenBank	L2	cellular_culture	Sardinia	Italy	Sud_Sardegna	Isili	Accipiter_gentilis	Bird	2018-09-05
MW862098	2018.TE.23630_A	NA	WNV	Flavivirus	Flaviviridae	ssRNA(+)	GenBank	L2	internal_organs	Sardinia	Italy	Sassari	Alghero	Corvus_cornix	Bird	2018-10-13
MW862099	2018.TE.22745	NA	WNV	Flavivirus	Flaviviridae	ssRNA(+)	GenBank	L2	internal_organs	Sardinia	Italy	Nuoro	Tortolì	Corvus_cornix	Bird	2018-10-06
MW862100	2018.TE.22754	NA	WNV	Flavivirus	Flaviviridae	ssRNA(+)	GenBank	L2	internal_organs	Sardinia	Italy	Sassari	Ozieri	Corvus_cornix	Bird	2018-10-02
MW862101	2018.TE.19411_B	NA	WNV	Flavivirus	Flaviviridae	ssRNA(+)	GenBank	L2	RNA	Sardinia	Italy	Bologna	Pianoro	Accipiter_gentilis	Bird	2019-07-15
MW862102	NA	2019.TE.17152	WNV	Flavivirus	Flaviviridae	ssRNA(+)	GenBank	L2	cellular_culture	Veneto	Italy	Venezia	Quarto_d'Altino	Pica_pica	Bird	2019-10-23
MW862103	NA	2019.TE.18367	WNV	Flavivirus	Flaviviridae	ssRNA(+)	GenBank	L2	cellular_culture	Piedmont	Italy	Cuneo	Bernezzo	Accipiter_gentilis	Bird	2019-09-12
MW862104	NA	2019.TE.20343_B	WNV	Flavivirus	Flaviviridae	ssRNA(+)	GenBank	L2	cellular_culture	Piedmont	Italy	Cuneo	Montaldo_di_Mondovì	Strix_aluco	Bird	2019-09-26
MW862105	2019.TE.20453	NA	WNV	Flavivirus	Flaviviridae	ssRNA(+)	GenBank	L2	homogenate	Sardinia	Italy	Nuoro	Tortolì	Corvus_cornix	Bird	2019-10-10
MW862106	NA	2019.TE.19790	WNV	Flavivirus	Flaviviridae	ssRNA(+)	GenBank	L2	cellular_culture	Piedmont	Italy	Cuneo	NA	Culex_pipiens	Mosquito	2019-09-26
MW862107	2019.TE.16245	NA	WNV	Flavivirus	Flaviviridae	ssRNA(+)	GenBank	L2	internal_organs	Piedmont	Italy	Alessandria	Capriata_d'Orba	Corvus_cornix	Bird	2019-08-26
MW862108	2020.TE.125531	NA	WNV	Flavivirus	Flaviviridae	ssRNA(+)	GenBank	L2	Brain	Piedmont	Italy	Verbano-Cusio-Ossola	Verbania	Corvus_cornix	Bird	2020-08-24
ON032488	137779/20	ITA2020 13779	WNV	Flavivirus	Flaviviridae	ssRNA(+)	GenBank	L2	Viral_strain	Piedmont	Italy	Torino	Piobesi_Torinese	Corvus_cornix	Bird	2020-09-07
ON032489	137795/20	ITA2020 137795	WNV	Flavivirus	Flaviviridae	ssRNA(+)	GenBank	L2	Viral_strain	Piedmont	Italy	Cuneo	Baldissero_d'alba	Accipiter_gentilis	Bird	2020-09-01
ON032490	2021.TE.302382	NA	WNV	Flavivirus	Flaviviridae	ssRNA(+)	GenBank	L2	Homogenate	Piedmont	Italy	Alessandria	Predosa	Accipiter_gentilis	Bird	2021-08-19
ON032491	2021.TE.302053	ITA2021 302053	WNV	Flavivirus	Flaviviridae	ssRNA(+)	GenBank	L2	Viral_strain	Lombardy	Italy	Bergamo	Zandobbio	Corvus_cornix	Bird	2021-08-18
ON032492	2021.TE.304510	ITA2021 304510	WNV	Flavivirus	Flaviviridae	ssRNA(+)	GenBank	L2	Viral_strain	Emilia-Romagna	Italy	Piacenza	Travo	Pica_pica	Bird	2021-08-26
ON032493	2021.TE.304515	ITA2021 304515	WNV	Flavivirus	Flaviviridae	ssRNA(+)	GenBank	L2	Viral_strain	Emilia-Romagna	Italy	Piacenza	Pontenure	Accipiter_gentilis	Bird	2021-08-31
ON032494	2021.TE.307743	ITA2021 307743	WNV	Flavivirus	Flaviviridae	ssRNA(+)	GenBank	L2	Viral_strain	Sardinia	Italy	Sassari	Alghero	Accipiter_gentilis	Bird	2021-09-10
ON032495	2021.TE.309902	ITA 2021 309902	WNV	Flavivirus	Flaviviridae	ssRNA(+)	GenBank	L2	Viral_strain	Emilia-Romagna	Italy	Parma	Salsomaggiore_Terme	Corvus_cornix	Bird	2021-09-16
ON032497	2021.TE.301498	NA	WNV	Flavivirus	Flaviviridae	ssRNA(+)	GenBank	L2	Homogenate	Emilia-Romagna	Italy	Piacenza	Riglio_Padri	Garrulus_glandarius	Bird	2021-08-04

## Sheet: 4_metadata_world_368
Accession	Host	Host_category	Host_recoded	Isolation_Source	Country	Continent	Collection_Date	Lineage	ItalianCladeL2	TreeID
MW627239.1	Accipiter_gentilis	Bird	Bird	NA	Italy	Europe	2020-10-01	1a	No	MW627239.1|Italy|2020/10/01
MN238669.1	Culex_pipiens	Mosquito	Mosquito	NA	Iran	West_Asia	2017-06-15	2	No	MN238669.1|Iran|2017/06/15
MN238670.1	Culex_theileri	Mosquito	Mosquito	NA	Iran	West_Asia	2018-06-15	2	No	MN238670.1|Iran|2018/06/15
MZ964751.1	Homo_sapiens	Human	Human	blood	Germany	Europe	2021-08-15	2	No	MZ964751.1|Germany|2021/08/15
MZ964752.1	Homo_sapiens	Human	Human	blood	Germany	Europe	2021-08-15	2	No	MZ964752.1|Germany|2021/08/15
MZ964753.1	Homo_sapiens	Human	Human	urine	Germany	Europe	2021-08-15	2	No	MZ964753.1|Germany|2021/08/15
MW915462.1	Accipiter_gentilis	Bird	Bird	brain	Spain	Europe	2017-09-15	1a	No	MW915462.1|Spain|2017/09/15
LR989888.1	Larus_crassirostris	Bird	Bird	NA	Germany	Europe	2019-06-15	2	No	LR989888.1|Germany|2019/06/15
MW561633.1	Strix_nebulosa_lapponica	Bird	Bird	brain	Slovakia	Europe	2018-11-16	2	No	MW561633.1|Slovakia|2018/11/16
MZ605381.2	Phoenicopterus_roseus	Bird	Bird	NA	USA	North_America	1999-06-15	1a	No	MZ605381.2|USA|1999/06/15
MZ605382.4	Accipiter_gentilis	Bird	Bird	NA	Hungary	Europe	2004-06-15	2	No	MZ605382.4|Hungary|2004/06/15
MW383507.1	Culex_univittatus	Mosquito	Mosquito	NA	Namibia	Africa	2020-06-15	2	No	MW383507.1|Namibia|2020/06/15
MW383508.1	Culex_univittatus	Mosquito	Mosquito	NA	Namibia	Africa	2020-06-15	2	No	MW383508.1|Namibia|2020/06/15
MT905060.1	Equus_caballus	Horse	Horse	NA	Brazil	South_America	2019-06-13	1a	No	MT905060.1|Brazil|2019/06/13
MK947397.1	Homo_sapiens	Human	Human	urine	Slovenia	Europe	2018-08-23	2	No	MK947397.1|Slovenia|2018/08/23
MW142223.1	Homo_sapiens	Human	Human	NA	Germany	Europe	2020-08-15	2	No	MW142223.1|Germany|2020/08/15
MW142224.1	Homo_sapiens	Human	Human	NA	Germany	Europe	2020-08-15	2	No	MW142224.1|Germany|2020/08/15
MW142225.1	Homo_sapiens	Human	Human	NA	Germany	Europe	2020-08-15	2	No	MW142225.1|Germany|2020/08/15
MW142226.1	Homo_sapiens	Human	Human	NA	Germany	Europe	2020-08-15	2	No	MW142226.1|Germany|2020/08/15
MW142227.1	Homo_sapiens	Human	Human	NA	Germany	Europe	2020-08-15	2	No	MW142227.1|Germany|2020/08/15
MT863559.1	Equus_caballus	Horse	Horse	NA	France	Europe	2015-10-03	1a	No	MT863559.1|France|2015/10/03
MT863560.1	Buteo_buteo	Bird	Bird	NA	France	Europe	2018-09-08	2	No	MT863560.1|France|2018/09/08
MT863561.1	Accipiter_gentilis	Bird	Bird	NA	France	Europe	2018-10-06	2	No	MT863561.1|France|2018/10/06
MT967998.1	Culicidae	Mosquito	Mosquito	NA	USA	North_America	2014-06-15	1a	No	MT967998.1|USA|2014/06/15
MT968022.1	Culicidae	Mosquito	Mosquito	NA	USA	North_America	2018-06-15	1a	No	MT968022.1|USA|2018/06/15
MW036633.1	Culex	Mosquito	Mosquito	NA	Netherlands	Europe	2020-09-15	2	No	MW036633.1|Netherlands|2020/09/15
MW036634.1	Culex	Mosquito	Mosquito	NA	Netherlands	Europe	2020-08-15	2	No	MW036634.1|Netherlands|2020/08/15
MN812757.1	Culex_modestus	Mosquito	Mosquito	NA	Russia	Russia	2018-06-15	2	No	MN812757.1|Russia|2018/06/15
MN812758.1	Culex_modestus	Mosquito	Mosquito	NA	Russia	Russia	2018-06-15	2	No	MN812758.1|Russia|2018/06/15
MN812759.1	Homo_sapiens	Human	Human	NA	Russia	Russia	2018-06-15	2	No	MN812759.1|Russia|2018/06/15
MN619801.1	Culex_pipiens	Mosquito	Mosquito	NA	Russia	Russia	2018-06-15	2	No	MN619801.1|Russia|2018/06/15
MN619802.1	Culex_pipiens	Mosquito	Mosquito	NA	Russia	Russia	2018-06-15	2	No	MN619802.1|Russia|2018/06/15
MN619803.1	Culex_pipiens	Mosquito	Mosquito	NA	Russia	Russia	2018-06-15	2	No	MN619803.1|Russia|2018/06/15
LC489409.1	Crocodylus_niloticus	Reptile	Other	NA	Zambia	Africa	2019-06-15	1a	No	LC489409.1|Zambia|2019/06/15
LR743421.1	Parus_major	Bird	Bird	NA	Germany	Europe	2019-08-30	2	No	LR743421.1|Germany|2019/08/30
LR743422.1	Accipiter_gentilis	Bird	Bird	NA	Germany	Europe	2019-08-26	2	No	LR743422.1|Germany|2019/08/26
LR743424.1	Bubo_scandiacus	Bird	Bird	NA	Germany	Europe	2019-08-04	2	No	LR743424.1|Germany|2019/08/04
LR743426.1	Bubo_scandiacus	Bird	Bird	NA	Germany	Europe	2019-08-31	2	No	LR743426.1|Germany|2019/08/31
LR743430.1	Cyanistes_caeruleus	Bird	Bird	NA	Germany	Europe	2019-08-08	2	No	LR743430.1|Germany|2019/08/08
LR743434.1	Strix_nebulosa	Bird	Bird	NA	Germany	Europe	2018-09-03	2	No	LR743434.1|Germany|2018/09/03
LR743435.1	Accipiter_gentilis	Bird	Bird	NA	Germany	Europe	2019-08-20	2	No	LR743435.1|Germany|2019/08/20
LR743437.1	Strix_nebulosa	Bird	Bird	NA	Germany	Europe	2018-08-31	2	No	LR743437.1|Germany|2018/08/31
LR743442.1	Cyanistes_caeruleus	Bird	Bird	NA	Germany	Europe	2019-08-08	2	No	LR743442.1|Germany|2019/08/08
LR743446.1	Trichoglossus_haematodus	Bird	Bird	NA	Germany	Europe	2019-08-19	2	No	LR743446.1|Germany|2019/08/19
LR743453.1	Equus_ferus	Horse	Horse	NA	Germany	Europe	2019-08-14	2	No	LR743453.1|Germany|2019/08/14
MN794935.1	Homo_sapiens	Human	Human	NA	Germany	Europe	2019-06-15	2	No	MN794935.1|Germany|2019/06/15
MN794937.1	Turdus_merula	Bird	Bird	NA	Germany	Europe	2019-06-15	2	No	MN794937.1|Germany|2019/06/15
MN794938.1	Passer_domesticus	Bird	Bird	NA	Germany	Europe	2019-06-15	2	No	MN794938.1|Germany|2019/06/15
MN794939.1	Prunella_modularis	Bird	Bird	NA	Germany	Europe	2019-06-15	2	No	MN794939.1|Germany|2019/06/15
MN149538.1	Acrocephalus_dumetorum	Bird	Bird	NA	Russia	Russia	2006-05-15	1a	No	MN149538.1|Russia|2006/05/15
MN954648.1	Crocodylus_porosus	Reptile	Other	NA	Australia	Australia	2016-06-15	1b/Kunjin	No	MN954648.1|Australia|2016/06/15
MK473443.1	Pica_pica	Bird	Bird	brain	Greece	Europe	2017-07-15	2	No	MK473443.1|Greece|2017/07/15
MH939153.1	Anopheles_hyrcanus	Mosquito	Mosquito	NA	Romania	Europe	2014-06-15	2	No	MH939153.1|Romania|2014/06/15
MN480792.1	Homo_sapiens	Human	Human	urine	Greece	Europe	2018-08-15	2	No	MN480792.1|Greece|2018/08/15
MN480795.1	Homo_sapiens	Human	Human	urine	Greece	Europe	2018-08-15	2	No	MN480795.1|Greece|2018/08/15
MN481592.1	Culicidae	Mosquito	Mosquito	NA	Greece	Europe	2012-08-02	2	No	MN481592.1|Greece|2012/08/02
MN481593.1	Culicidae	Mosquito	Mosquito	NA	Greece	Europe	2012-08-22	2	No	MN481593.1|Greece|2012/08/22
MN481594.1	Culicidae	Mosquito	Mosquito	NA	Greece	Europe	2012-09-05	2	No	MN481594.1|Greece|2012/09/05
MN481595.1	Columbidae	Bird	Bird	blood	Greece	Europe	2010-09-30	2	No	MN481595.1|Greece|2010/09/30
MN481597.1	Gallus_gallus	Bird	Bird	blood	Greece	Europe	2012-08-27	2	No	MN481597.1|Greece|2012/08/27
MH819446.1	Culex	Mosquito	Mosquito	pooledinsects	Canada	North_America	2015-10-06	1a	No	MH819446.1|Canada|2015/10/06
MH819448.1	Culex	Mosquito	Mosquito	pooledinsects	Canada	North_America	2005-08-31	1a	No	MH819448.1|Canada|2005/08/31
MH819449.1	Culex	Mosquito	Mosquito	pooledinsects	Canada	North_America	2014-09-22	1a	No	MH819449.1|Canada|2014/09/22
MH819450.1	Culex	Mosquito	Mosquito	pooledinsects	Canada	North_America	2016-08-16	1a	No	MH819450.1|Canada|2016/08/16
MH819451.1	Culex	Mosquito	Mosquito	pooledinsects	Canada	North_America	2005-08-12	1a	No	MH819451.1|Canada|2005/08/12
MH819452.1	Culex	Mosquito	Mosquito	pooledinsects	Canada	North_America	2015-09-15	1a	No	MH819452.1|Canada|2015/09/15
MH819453.1	Culex	Mosquito	Mosquito	pooledinsects	Canada	North_America	2016-08-09	1a	No	MH819453.1|Canada|2016/08/09
MH819454.1	Culex	Mosquito	Mosquito	pooledinsects	Canada	North_America	2006-08-29	1a	No	MH819454.1|Canada|2006/08/29
MH819455.1	Culex	Mosquito	Mosquito	pooledinsects	Canada	North_America	2006-08-30	1a	No	MH819455.1|Canada|2006/08/30
MH819456.1	Culex	Mosquito	Mosquito	pooledinsects	Canada	North_America	2013-09-09	1a	No	MH819456.1|Canada|2013/09/09
MH819457.1	Culex	Mosquito	Mosquito	pooledinsects	Canada	North_America	2005-08-19	1a	No	MH819457.1|Canada|2005/08/19
MH819458.1	Culex	Mosquito	Mosquito	pooledinsects	Canada	North_America	2005-08-25	1a	No	MH819458.1|Canada|2005/08/25
MH819459.1	Culex	Mosquito	Mosquito	pooledinsects	Canada	North_America	2014-09-04	1a	No	MH819459.1|Canada|2014/09/04
MH819460.1	Culex	Mosquito	Mosquito	pooledinsects	Canada	North_America	2013-08-19	1a	No	MH819460.1|Canada|2013/08/19
MH819461.1	Culex	Mosquito	Mosquito	pooledinsects	Canada	North_America	2004-09-07	1a	No	MH819461.1|Canada|2004/09/07
MH819462.1	Culex	Mosquito	Mosquito	pooledinsects	Canada	North_America	2015-09-09	1a	No	MH819462.1|Canada|2015/09/09
MH819463.1	Culex	Mosquito	Mosquito	pooledinsects	Canada	North_America	2014-08-21	1a	No	MH819463.1|Canada|2014/08/21
MH819464.1	Culex	Mosquito	Mosquito	pooledinsects	Canada	North_America	2004-09-15	1a	No	MH819464.1|Canada|2004/09/15
MH819465.1	Culex	Mosquito	Mosquito	pooledinsects	Canada	North_America	2015-09-09	1a	No	MH819465.1|Canada|2015/09/09
MH819466.1	Culex	Mosquito	Mosquito	pooledinsects	Canada	North_America	2016-08-16	1a	No	MH819466.1|Canada|2016/08/16
MH819467.1	Culex	Mosquito	Mosquito	pooledinsects	Canada	North_America	2013-08-19	1a	No	MH819467.1|Canada|2013/08/19
MH819468.1	Culex	Mosquito	Mosquito	pooledinsects	Canada	North_America	2004-08-08	1a	No	MH819468.1|Canada|2004/08/08
MH819469.1	Aedes_vexans	Mosquito	Mosquito	pooledinsects	Canada	North_America	2006-08-29	1a	No	MH819469.1|Canada|2006/08/29
MH819470.1	Culex	Mosquito	Mosquito	pooledinsects	Canada	North_America	2014-09-15	1a	No	MH819470.1|Canada|2014/09/15
MH819471.1	Culex	Mosquito	Mosquito	pooledinsects	Canada	North_America	2004-09-07	1a	No	MH819471.1|Canada|2004/09/07
MH549209.1	Pica_pica	Bird	Bird	NA	Greece	Europe	2017-07-15	2	No	MH549209.1|Greece|2017/07/15
MH910045.1	Homo_sapiens	Human	Human	cerebrospinalfluid	Germany	Europe	2018-08-15	2	No	MH910045.1|Germany|2018/08/15
MH507645.1	Buteo_lineatus	Bird	Bird	tissue	USA	North_America	2009-04-08	1a	No	MH507645.1|USA|2009/04/08
MH507712.1	Aphelocoma_californica	Bird	Bird	tissue	USA	North_America	2008-08-18	1a	No	MH507712.1|USA|2008/08/18
MH507747.1	Corvus_brachyrhynchos	Bird	Bird	tissue	USA	North_America	2017-07-03	1a	No	MH507747.1|USA|2017/07/03
MH507748.1	Corvus_brachyrhynchos	Bird	Bird	tissue	USA	North_America	2017-07-11	1a	No	MH507748.1|USA|2017/07/11
MH507749.1	Corvus_brachyrhynchos	Bird	Bird	tissue	USA	North_America	2017-07-13	1a	No	MH507749.1|USA|2017/07/13
MH507822.1	Culex_tarsalis	Mosquito	Mosquito	pooledinsects	USA	North_America	2017-06-29	1a	No	MH507822.1|USA|2017/06/29
MH507838.1	Aphelocoma_californica	Bird	Bird	tissue	USA	North_America	2007-06-07	1a	No	MH507838.1|USA|2007/06/07
MH507846.1	Aphelocoma_californica	Bird	Bird	tissue	USA	North_America	2007-06-29	1a	No	MH507846.1|USA|2007/06/29
MH507850.1	Aphelocoma_californica	Bird	Bird	tissue	USA	North_America	2007-07-09	1a	No	MH507850.1|USA|2007/07/09
MH507889.1	Corvus_brachyrhynchos	Bird	Bird	tissue	USA	North_America	2017-07-04	1a	No	MH507889.1|USA|2017/07/04
MH508025.1	Culex_tarsalis	Mosquito	Mosquito	pooledinsects	USA	North_America	2011-08-04	1a	No	MH508025.1|USA|2011/08/04
MH508037.1	Culex_quinquefasciatus	Mosquito	Mosquito	pooledinsects	USA	North_America	2017-06-28	1a	No	MH508037.1|USA|2017/06/28
KU573077.1	Pica_pica	Bird	Bird	NA	Italy	Europe	2008-06-15	1a	No	KU573077.1|Italy|2008/06/15
KU573078.1	Culex_pipiens	Mosquito	Mosquito	NA	Italy	Europe	2009-06-15	1a	No	KU573078.1|Italy|2009/06/15
KU573079.1	Pica_pica	Bird	Bird	NA	Italy	Europe	2009-06-15	1a	No	KU573079.1|Italy|2009/06/15
MF175839.1	Culex_quinquefasciatus	Mosquito	Mosquito	NA	USA	North_America	2014-08-28	1a	No	MF175839.1|USA|2014/08/28
MF175842.1	Culex_quinquefasciatus	Mosquito	Mosquito	NA	USA	North_America	2014-10-17	1a	No	MF175842.1|USA|2014/10/17
MH924836.1	Strix_nebulosa	Bird	Bird	spleen_abdominalcavity	Germany	Europe	2018-08-22	2	No	MH924836.1|Germany|2018/08/22
MH170239.1	Culex_tarsalis	Mosquito	Mosquito	NA	USA	North_America	2006-06-15	1a	No	MH170239.1|USA|2006/06/15
MH170263.1	Cyanocitta_cristata	Bird	Bird	NA	USA	North_America	2001-06-15	1a	No	MH170263.1|USA|2001/06/15
MH170265.1	Culex_quinquefasciatus	Mosquito	Mosquito	NA	USA	North_America	2004-06-15	1a	No	MH170265.1|USA|2004/06/15
MH244510.1	Accipiter_gentilis	Bird	Bird	brain	Slovakia	Europe	2014-06-15	2	No	MH244510.1|Slovakia|2014/06/15
MH244512.1	Accipiter_gentilis	Bird	Bird	brain	Slovakia	Europe	2013-06-15	2	No	MH244512.1|Slovakia|2013/06/15
MH244513.1	Accipiter_nisus	Bird	Bird	brain	Slovakia	Europe	2013-06-15	2	No	MH244513.1|Slovakia|2013/06/15
MF984344.1	Accipiter_gentilis	Bird	Bird	brain	Austria	Europe	2015-06-15	2	No	MF984344.1|Austria|2015/06/15
MF984345.1	Falco	Bird	Bird	brain	Austria	Europe	2015-06-15	2	No	MF984345.1|Austria|2015/06/15
MF984350.1	Equus_caballus	Horse	Horse	brain	Austria	Europe	2016-06-15	2	No	MF984350.1|Austria|2016/06/15
MF984351.1	Culex_pipiens	Mosquito	Mosquito	NA	Austria	Europe	2016-06-15	2	No	MF984351.1|Austria|2016/06/15
MF984352.1	Culex_pipiens	Mosquito	Mosquito	NA	Austria	Europe	2016-06-15	2	No	MF984352.1|Austria|2016/06/15
MF984337.1	Homo_sapiens	Human	Human	blood	Austria	Europe	2015-06-15	2	No	MF984337.1|Austria|2015/06/15
MF984340.1	Homo_sapiens	Human	Human	blood	Austria	Europe	2015-06-15	2	No	MF984340.1|Austria|2015/06/15
MF984341.1	Homo_sapiens	Human	Human	blood	Austria	Europe	2015-06-15	2	No	MF984341.1|Austria|2015/06/15
MF984342.1	Homo_sapiens	Human	Human	blood	Austria	Europe	2015-06-15	2	No	MF984342.1|Austria|2015/06/15
MF984343.1	Homo_sapiens	Human	Human	urine	Austria	Europe	2015-06-15	2	No	MF984343.1|Austria|2015/06/15
MF984346.1	Homo_sapiens	Human	Human	blood	Austria	Europe	2016-06-15	2	No	MF984346.1|Austria|2016/06/15
MF984347.1	Homo_sapiens	Human	Human	blood	Austria	Europe	2016-06-15	2	No	MF984347.1|Austria|2016/06/15
MF984348.1	Homo_sapiens	Human	Human	blood	Austria	Europe	2016-06-15	2	No	MF984348.1|Austria|2016/06/15
MH021189.1	Homo_sapiens	Human	Human	NA	Belgium	Europe	2017-10-15	2	No	MH021189.1|Belgium|2017/10/15
MG004540.1	Culex_quinquefasciatus	Mosquito	Mosquito	pooledinsects	USA	North_America	2015-05-12	1a	No	MG004540.1|USA|2015/05/12
KY703854.1	Culex_poicilipes	Mosquito	Mosquito	NA	Senegal	Africa	1990-06-15	1a	No	KY703854.1|Senegal|1990/06/15
KY703855.1	Rhipicephalus_guilhoni	Tick	Tick	NA	Senegal	Africa	1993-06-15	7/Koutango	No	KY703855.1|Senegal|1993/06/15
KY703856.1	Culex_perfuscus	Mosquito	Mosquito	NA	Senegal	Africa	1992-06-15	8	No	KY703856.1|Senegal|1992/06/15
MF797870.1	Homo_sapiens	Human	Human	urine	Cyprus	Europe	2016-07-15	1a	No	MF797870.1|Cyprus|2016/07/15
KY523178.1	Culex_neavei	Mosquito	Mosquito	pooledinsects	Uganda	Africa	2009-06-15	2	No	KY523178.1|Uganda|2009/06/15
KY594040.1	Homo_sapiens	Human	Human	NA	Greece	Europe	2010-06-15	2	No	KY594040.1|Greece|2010/06/15
KY229069.1	Culex_pipiens	Mosquito	Mosquito	NA	USA	North_America	2012-08-07	1a	No	KY229069.1|USA|2012/08/07
KY229073.1	Culex_pipiens	Mosquito	Mosquito	NA	USA	North_America	2012-08-21	1a	No	KY229073.1|USA|2012/08/21
KU978766.1	Phoenicopterus_ruber	Bird	Bird	NA	Colombia	South_America	2008-07-15	1a	No	KU978766.1|Colombia|2008/07/15
KU978767.1	Culex_quinquefasciatus	Mosquito	Mosquito	NA	Madagascar	Africa	1988-02-12	2	No	KU978767.1|Madagascar|1988/02/12
KU978768.1	Hyalomma	Tick	Tick	NA	Russia	Russia	1963-06-15	1a	No	KU978768.1|Russia|1963/06/15
KU978769.1	Corvus	Bird	Bird	NA	Mexico	North_America	2003-05-30	1a	No	KU978769.1|Mexico|2003/05/30
KU978770.1	Homo_sapiens	Homo	Homo	NA	India	India	1988-02-12	5/1c	No	KU978770.1|India|1988/02/12
KT757318.1	Culex_pipiens	Mosquito	Mosquito	NA	Serbia	Europe	2013-06-15	2	No	KT757318.1|Serbia|2013/06/15
KX394381.1	NA	NA	NA	NA	Australia	Australia	1975-06-15	1b/Kunjin	No	KX394381.1|Australia|1975/06/15
KX394382.1	Culex_annulirostris	Mosquito	Mosquito	NA	Australia	Australia	2011-06-15	1b/Kunjin	No	KX394382.1|Australia|2011/06/15
KX394383.1	Culex_annulirostris	Mosquito	Mosquito	NA	Australia	Australia	1972-06-15	1b/Kunjin	No	KX394383.1|Australia|1972/06/15
KX394384.1	Culex_annulirostris	Mosquito	Mosquito	NA	Australia	Australia	1974-06-15	1b/Kunjin	No	KX394384.1|Australia|1974/06/15
KX394385.1	Culex_annulirostris	Mosquito	Mosquito	NA	Australia	Australia	1974-06-15	1b/Kunjin	No	KX394385.1|Australia|1974/06/15
KX394386.1	Culex_annulirostris	Mosquito	Mosquito	NA	Australia	Australia	1974-06-15	1b/Kunjin	No	KX394386.1|Australia|1974/06/15
KX394387.1	Culex_annulirostris	Mosquito	Mosquito	NA	Australia	Australia	1974-06-15	1b/Kunjin	No	KX394387.1|Australia|1974/06/15
KX394388.1	Culex_annulirostris	Mosquito	Mosquito	NA	Australia	Australia	1974-06-15	1b/Kunjin	No	KX394388.1|Australia|1974/06/15
KX394390.1	Culex_annulirostris	Mosquito	Mosquito	NA	Australia	Australia	1974-06-15	1b/Kunjin	No	KX394390.1|Australia|1974/06/15
KX394391.1	Culex_annulirostris	Mosquito	Mosquito	NA	Australia	Australia	1974-06-15	1b/Kunjin	No	KX394391.1|Australia|1974/06/15
KX394392.1	NA	NA	NA	NA	Australia	Australia	1963-06-15	1b/Kunjin	No	KX394392.1|Australia|1963/06/15
KX394393.1	NA	NA	NA	NA	Australia	Australia	1963-06-15	1b/Kunjin	No	KX394393.1|Australia|1963/06/15
KX394394.1	Culex_annulirostris	Mosquito	Mosquito	NA	Australia	Australia	1978-06-15	1b/Kunjin	No	KX394394.1|Australia|1978/06/15
KX394395.1	Culex_annulirostris	Mosquito	Mosquito	NA	Australia	Australia	1999-06-15	1b/Kunjin	No	KX394395.1|Australia|1999/06/15
KX394396.1	Culex_annulirostris	Mosquito	Mosquito	NA	Australia	Australia	1960-06-15	1b/Kunjin	No	KX394396.1|Australia|1960/06/15
KX394397.1	NA	NA	NA	NA	Australia	Australia	1960-06-15	1b/Kunjin	No	KX394397.1|Australia|1960/06/15
KX394398.1	Culex_annulirostris	Mosquito	Mosquito	NA	Australia	Australia	1960-06-15	1b/Kunjin	No	KX394398.1|Australia|1960/06/15
KX394400.1	NA	NA	NA	NA	Australia	Australia	1960-06-15	1b/Kunjin	No	KX394400.1|Australia|1960/06/15
KX394401.1	NA	NA	NA	NA	Australia	Australia	1960-06-15	1b/Kunjin	No	KX394401.1|Australia|1960/06/15
KX394402.1	NA	NA	NA	NA	Australia	Australia	1960-06-15	1b/Kunjin	No	KX394402.1|Australia|1960/06/15
KX394405.1	Culex_annulirostris	Mosquito	Mosquito	NA	Australia	Australia	1963-06-15	1b/Kunjin	No	KX394405.1|Australia|1963/06/15
KX394408.1	Culex_pullus	Mosquito	Mosquito	NA	Australia	Australia	1963-06-15	1b/Kunjin	No	KX394408.1|Australia|1963/06/15
KX394409.1	Culex_annulirostris	Mosquito	Mosquito	NA	Australia	Australia	1963-06-15	1b/Kunjin	No	KX394409.1|Australia|1963/06/15
KX394410.1	Oriolus_flavocinctus	Bird	Bird	NA	Australia	Australia	1965-06-15	1b/Kunjin	No	KX394410.1|Australia|1965/06/15
KX394411.1	NA	NA	NA	NA	Australia	Australia	1978-06-15	1b/Kunjin	No	KX394411.1|Australia|1978/06/15
KX547277.1	Culex	Mosquito	Mosquito	NA	USA	North_America	2004-09-23	1a	No	KX547277.1|USA|2004/09/23
KX547394.1	Coquillettidia	Mosquito	Mosquito	NA	USA	North_America	2006-08-01	1a	No	KX547394.1|USA|2006/08/01
KX547412.1	Aedes_sp.	Mosquito	Mosquito	NA	USA	North_America	2011-08-30	1a	No	KX547412.1|USA|2011/08/30
KX547538.1	Culex	Mosquito	Mosquito	NA	USA	North_America	2001-08-15	1a	No	KX547538.1|USA|2001/08/15
KU206781.1	Homo_sapiens	Human	Human	NA	Bulgaria	Europe	2015-08-27	2	No	KU206781.1|Bulgaria|2015/08/27
KM012173.1	Homo_sapiens	Human	Human	NA	USA	North_America	2012-06-15	1a	No	KM012173.1|USA|2012/06/15
KU588135.1	Camelus_dromedarius	Camel	Other	NA	United_Arab_Emirates	West_Asia	2015-06-15	1a	No	KU588135.1|United_Arab_Emirates|2015/06/15
KP780837.1	Nestor_notabilis	Bird	Bird	NA	Austria	Europe	2008-08-29	2	No	KP780837.1|Austria|2008/08/29
KP780838.1	Nestor_notabilis	Bird	Bird	NA	Austria	Europe	2009-09-16	2	No	KP780838.1|Austria|2009/09/16
KP780839.1	Nestor_notabilis	Bird	Bird	NA	Austria	Europe	2011-03-14	2	No	KP780839.1|Austria|2011/03/14
KP780840.1	Nestor_notabilis	Bird	Bird	NA	Austria	Europe	2014-08-21	2	No	KP780840.1|Austria|2014/08/21
KT359349.1	Homo_sapiens	Human	Human	urine	Hungary	Europe	2014-06-15	2	No	KT359349.1|Hungary|2014/06/15
KT934796.1	Equus_caballus	Horse	Horse	spinalcord	Australia	Australia	1984-06-15	1b/Kunjin	No	KT934796.1|Australia|1984/06/15
KT934797.1	Homo_sapiens	Human	Human	NA	Australia	Australia	1991-06-15	1b/Kunjin	No	KT934797.1|Australia|1991/06/15
KT934798.1	Culex_annulirostris	Mosquito	Mosquito	NA	Australia	Australia	2000-06-15	1b/Kunjin	No	KT934798.1|Australia|2000/06/15
KT934799.1	Culex_annulirostris	Mosquito	Mosquito	NA	Australia	Australia	2000-06-15	1b/Kunjin	No	KT934799.1|Australia|2000/06/15
KT934800.1	Culex_annulirostris	Mosquito	Mosquito	NA	Australia	Australia	2009-06-15	1b/Kunjin	No	KT934800.1|Australia|2009/06/15
KT934801.1	Culex_annulirostris	Mosquito	Mosquito	NA	Australia	Australia	2011-06-15	1b/Kunjin	No	KT934801.1|Australia|2011/06/15
KT934802.1	Culex_annulirostris	Mosquito	Mosquito	NA	Australia	Australia	2009-06-15	1b/Kunjin	No	KT934802.1|Australia|2009/06/15
KT934803.1	Equus_caballus	Horse	Horse	brain	Australia	Australia	2011-06-15	1b/Kunjin	No	KT934803.1|Australia|2011/06/15
KT934804.1	Culex_annulirostris	Mosquito	Mosquito	NA	Australia	Australia	2012-06-15	1b/Kunjin	No	KT934804.1|Australia|2012/06/15
KT163243.1	NA	NA	NA	NA	India	India	2015-01-01	1a	No	KT163243.1|India|2015/01/01
KR107956.1	NA	NA	NA	NA	Belgium	Europe	2014-06-15	1a	No	KR107956.1|Belgium|2014/06/15
KT207791.1	Culicidae	Mosquito	Mosquito	NA	Italy	Europe	2014-07-15	2	No	KT207791.1|Italy|2014/07/15
KJ883342.1	Homo_sapiens	Human	Human	urine	Greece	Europe	2013-06-15	2	No	KJ883342.1|Greece|2013/06/15
KJ883343.1	Homo_sapiens	Human	Human	urine	Greece	Europe	2013-06-15	2	No	KJ883343.1|Greece|2013/06/15
KJ883345.1	Homo_sapiens	Human	Human	urine	Greece	Europe	2013-06-15	2	No	KJ883345.1|Greece|2013/06/15
KJ883348.1	Homo_sapiens	Human	Human	urine	Greece	Europe	2013-06-15	2	No	KJ883348.1|Greece|2013/06/15
KJ883350.1	Homo_sapiens	Human	Human	urine	Greece	Europe	2013-06-15	2	No	KJ883350.1|Greece|2013/06/15
KP109691.1	Homo_sapiens	Human	Human	NA	Austria	Europe	2014-06-15	2	No	KP109691.1|Austria|2014/06/15
KP109692.1	Culex_pipiens	Mosquito	Mosquito	NA	Austria	Europe	2014-06-15	2	No	KP109692.1|Austria|2014/06/15
KJ958922.1	Equus_caballus	Horse	Horse	blood	Turkey	Europe	2011-06-15	1a	No	KJ958922.1|Turkey|2011/06/15
KF823807.1	Homo_sapiens	Human	Human	urine	Italy	Europe	2013-09-15	1a	No	KF823807.1|Italy|2013/09/15
KM659876.1	Homo_sapiens	Human	Human	blood	Austria	Europe	2014-06-15	2	No	KM659876.1|Austria|2014/06/15
KJ934710.1	Hyalomma_marginatum_marginatum	Tick	Tick	NA	Romania	Europe	2013-08-27	2	No	KJ934710.1|Romania|2013/08/27
KM052152.1	Equus_caballus	Horse	Horse	NA	South_Africa	Africa	1977-06-15	2	No	KM052152.1|South_Africa|1977/06/15
JX442279.1	Culex_pipiens_pipiens	Mosquito	Mosquito	NA	China	China	2011-06-15	1a	No	JX442279.1|China|2011/06/15
KM203860.1	Culex_modestus	Mosquito	Mosquito	NA	Czech_Republic	Europe	2013-08-08	2	No	KM203860.1|Czech_Republic|2013/08/08
KM203861.1	Culex_modestus	Mosquito	Mosquito	NA	Czech_Republic	Europe	2013-08-08	2	No	KM203861.1|Czech_Republic|2013/08/08
KM203862.1	Culex_modestus	Mosquito	Mosquito	NA	Czech_Republic	Europe	2013-08-08	2	No	KM203862.1|Czech_Republic|2013/08/08
KM203863.1	Culex_modestus	Mosquito	Mosquito	NA	Czech_Republic	Europe	2013-08-08	2	No	KM203863.1|Czech_Republic|2013/08/08
KJ831223.1	Uranotaenia_unguiculata	Mosquito	Mosquito	pooledinsects	Austria	Europe	2013-08-15	4b	No	KJ831223.1|Austria|2013/08/15
KJ501360.1	Cyanocitta_cristata	Bird	Bird	feather	USA	North_America	2003-06-15	1a	No	KJ501360.1|USA|2003/06/15
KJ501394.1	Corvus_brachyrhynchos	Bird	Bird	kidney_spleen_abdominalcavity	USA	North_America	2001-06-15	1a	No	KJ501394.1|USA|2001/06/15
KJ501430.1	Pelecanus_erythrorhynchos	Bird	Bird	feather	USA	North_America	2006-06-15	1a	No	KJ501430.1|USA|2006/06/15
KJ501443.1	Corvus_brachyrhynchos	Bird	Bird	kidney_spleen_abdominalcavity	USA	North_America	2001-06-15	1a	No	KJ501443.1|USA|2001/06/15
KJ501516.1	Corvus_brachyrhynchos	Bird	Bird	kidney_spleen_abdominalcavity	USA	North_America	2001-06-15	1a	No	KJ501516.1|USA|2001/06/15
KF367469.1	Phoenicopterus_roseus	Bird	Bird	heart	British_Virgin_Islands	North_America	2013-03-30	1a	No	KF367469.1|British_Virgin_Islands|2013/03/30
KC496015.1	Equus_caballus	Horse	Horse	NA	Hungary	Europe	2010-06-15	2	No	KC496015.1|Hungary|2010/06/15
KC496016.1	Culex_pipiens	Mosquito	Mosquito	NA	Serbia	Europe	2010-06-15	2	No	KC496016.1|Serbia|2010/06/15
KF647253.1	Homo_sapiens	Human	Human	blood	Italy	Europe	2013-08-15	1a	No	KF647253.1|Italy|2013/08/15
KF179639.1	Homo_sapiens	Human	Human	urine	Greece	Europe	2012-09-15	2	No	KF179639.1|Greece|2012/09/15
KF179640.1	Accipiter_gentilis	Bird	Bird	NA	Austria	Europe	2008-06-15	2	No	KF179640.1|Austria|2008/06/15
KF234080.1	Homo_sapiens	Human	Human	NA	Italy	Europe	2009-06-15	1a	No	KF234080.1|Italy|2009/06/15
JN393308.1	Equus_caballus	Horse	Horse	NA	South_Africa	Africa	2008-04-15	2	No	JN393308.1|South_Africa|2008/04/15
KC954092.1	Homo_sapiens	Human	Human	urine	Italy	Europe	2012-09-15	1a	No	KC954092.1|Italy|2012/09/15
KC407667.1	Mus_musculus	Mouse	Mouse	NA	Spain	Europe	2007-06-15	1a	No	KC407667.1|Spain|2007/06/15
KC407673.1	Accipiter_gentilis	Bird	Bird	NA	Serbia	Europe	2012-06-15	2	No	KC407673.1|Serbia|2012/06/15
KC601756.1	Homo_sapiens	Human	Human	NA	India	India	2011-02-15	1a	No	KC601756.1|India|2011/02/15
KC243146.1	Rhipicephalus_pulchellus	Tick	Tick	NA	Kenya	Africa	2010-11-27	1a	No	KC243146.1|Kenya|2010/11/27
JX123030.1	Equus_caballus	Horse	Horse	NA	Australia	Australia	2011-03-07	1b/Kunjin	No	JX123030.1|Australia|2011/03/07
JX123031.1	Equus_caballus	Horse	Horse	NA	Australia	Australia	2011-03-15	1b/Kunjin	No	JX123031.1|Australia|2011/03/15
JX015518.1	Culex_quinquefasciatus	Mosquito	Mosquito	NA	Mexico	North_America	2008-09-09	1a	No	JX015518.1|Mexico|2008/09/09
JX015520.1	Culex_quinquefasciatus	Mosquito	Mosquito	NA	Mexico	North_America	2009-08-11	1a	No	JX015520.1|Mexico|2009/08/11
JX556213.1	Homo_sapiens	Human	Human	NA	Italy	Europe	2012-08-03	1a	No	JX556213.1|Italy|2012/08/03
JQ928174.1	Homo_sapiens	Human	Human	blood	Italy	Europe	2011-09-15	1a	No	JQ928174.1|Italy|2011/09/15
JQ928175.1	Homo_sapiens	Human	Human	urine	Italy	Europe	2011-09-15	1a	No	JQ928175.1|Italy|2011/09/15
JX041628.1	Ornithodoros_capensis	Tick	Tick	NA	Azerbaijan	West_Asia	1970-06-15	1a	No	JX041628.1|Azerbaijan|1970/06/15
JX041629.1	Aves	Bird	Bird	NA	Azerbaijan	West_Asia	1967-06-15	1a	No	JX041629.1|Azerbaijan|1967/06/15
JX041630.1	Aves	Bird	Bird	NA	Azerbaijan	West_Asia	1967-06-15	1a	No	JX041630.1|Azerbaijan|1967/06/15
JX041631.1	Aves	Bird	Bird	NA	Ukraine	Europe	1980-06-15	2	No	JX041631.1|Ukraine|1980/06/15
JX041632.1	Culex_vishnui	Mosquito	Mosquito	NA	India	India	1955-06-15	5/1c	No	JX041632.1|India|1955/06/15
JX041633.1	Hyalomma_plumbeum_plumbeum	Tick	Tick	NA	Russia	Russia	1963-06-15	1a	No	JX041633.1|Russia|1963/06/15
JX041634.1	Homo_sapiens	Human	Human	NA	Russia	Russia	1999-06-15	1a	No	JX041634.1|Russia|1999/06/15
JN887352.1	Equus_caballus	Horse	Horse	NA	Australia	Australia	2011-06-15	1b/Kunjin	No	JN887352.1|Australia|2011/06/15
JN716371.1	Phoenicopterus_ruber	Bird	Bird	NA	Colombia	South_America	2008-07-15	1a	No	JN716371.1|Colombia|2008/07/15
JN858069.1	Homo_sapiens	Human	Human	urine	Italy	Europe	2011-09-15	1a	No	JN858069.1|Italy|2011/09/15
JN858070.1	Homo_sapiens	Human	Human	urine	Italy	Europe	2011-09-10	2	No	JN858070.1|Italy|2011/09/10
JF707789.1	Culex_perexiguus	Mosquito	Mosquito	NA	Spain	Europe	2008-06-15	1a	No	JF707789.1|Spain|2008/06/15
GQ903680.1	NA	NA	NA	NA	Cyprus	Europe	1968-06-15	2	No	GQ903680.1|Cyprus|1968/06/15
JN051152.1	Corvus_corax	Bird	Bird	NA	Mexico	North_America	2003-05-15	1a	No	JN051152.1|Mexico|2003/05/15
JN051153.1	Corvus_corax	Bird	Bird	NA	Mexico	North_America	2003-05-15	1a	No	JN051153.1|Mexico|2003/05/15
JF719065.1	Corvidae	Bird	Bird	NA	Italy	Europe	2008-10-15	1a	No	JF719065.1|Italy|2008/10/15
JF719066.1	Corvidae	Bird	Bird	NA	Italy	Europe	2008-09-15	1a	No	JF719066.1|Italy|2008/09/15
JF719067.1	Laridae	Bird	Bird	NA	Italy	Europe	2009-11-15	1a	No	JF719067.1|Italy|2009/11/15
JF719068.1	Corvidae	Bird	Bird	NA	Italy	Europe	2009-10-15	1a	No	JF719068.1|Italy|2009/10/15
JF719069.1	Equus_caballus	Horse	Horse	brain	Spain	Europe	2010-08-15	1a	No	JF719069.1|Spain|2010/08/15
JF415928.1	Culex_quinquefasciatus	Mosquito	Mosquito	NA	USA	North_America	2009-06-15	1a	No	JF415928.1|USA|2009/06/15
JF972636.1	Culiseta_melanura	Mosquito	Mosquito	NA	USA	North_America	2008-06-15	1a	No	JF972636.1|USA|2008/06/15
HQ537483.1	Culex_pipiens	Mosquito	Mosquito	NA	Greece	Europe	2010-06-15	2	No	HQ537483.1|Greece|2010/06/15
HM147822.1	NA	NA	NA	NA	South_Africa	Africa	1958-06-15	2	No	HM147822.1|South_Africa|1958/06/15
HM147823.1	NA	NA	NA	NA	Madagascar	Africa	1988-06-15	2	No	HM147823.1|Madagascar|1988/06/15
HM147824.1	NA	NA	NA	NA	Democratic_Republic_of_the_Congo	Africa	1958-06-15	2	No	HM147824.1|Democratic_Republic_of_the_Congo|1958/06/15
JF488088.1	Culex_pipiens	Mosquito	Mosquito	NA	USA	North_America	2004-06-15	1a	No	JF488088.1|USA|2004/06/15
JF488091.1	Culex_salinarius	Mosquito	Mosquito	NA	USA	North_America	2004-06-15	1a	No	JF488091.1|USA|2004/06/15
HM051416.1	Homo_sapiens	Human	Human	NA	Israel	West_Asia	1953-06-15	1a	No	HM051416.1|Israel|1953/06/15
GQ851602.1	Culex_annulirostris	Mosquito	Mosquito	NA	Australia	Australia	1960-06-15	1b/Kunjin	No	GQ851602.1|Australia|1960/06/15
GQ851603.1	Culex_annulirostris	Mosquito	Mosquito	NA	Australia	Australia	1991-06-15	1b/Kunjin	No	GQ851603.1|Australia|1991/06/15
GQ851605.1	Culicidae	Mosquito	Mosquito	NA	India	India	1957-06-15	5/1c	No	GQ851605.1|India|1957/06/15
GQ851606.1	NA	NA	NA	NA	Senegal	Africa	1979-06-15	1a	No	GQ851606.1|Senegal|1979/06/15
GQ851607.1	NA	NA	NA	NA	Nigeria	Africa	1965-06-15	1a	No	GQ851607.1|Nigeria|1965/06/15
GQ851608.1	NA	NA	NA	NA	Central_African_Republic	Africa	1967-06-15	1a	No	GQ851608.1|Central_African_Republic|1967/06/15
HM756653.1	Culex_pipiens	Mosquito	Mosquito	NA	USA	North_America	2003-06-15	1a	No	HM756653.1|USA|2003/06/15
HM756660.1	Accipiter_cooperii	Bird	Bird	brain	USA	North_America	2008-06-15	1a	No	HM756660.1|USA|2008/06/15
HM152773.1	Homo_sapiens	Human	Human	NA	Israel	West_Asia	2000-06-15	1a	No	HM152773.1|Israel|2000/06/15
HM152775.1	Homo_sapiens	Human	Human	NA	Israel	West_Asia	2000-06-15	1a	No	HM152775.1|Israel|2000/06/15
GU011992.2	Homo_sapiens	Human	Human	NA	Italy	Europe	2009-05-15	1a	No	GU011992.2|Italy|2009/05/15
GQ379156.1	Corvus	Bird	Bird	NA	USA	North_America	2001-07-15	1a	No	GQ379156.1|USA|2001/07/15
GQ379160.1	Equus_caballus	Horse	Horse	brain	Argentina	South_America	2006-02-15	1a	No	GQ379160.1|Argentina|2006/02/15
GQ379161.1	Equus_caballus	Horse	Horse	brain	Argentina	South_America	2006-02-15	1a	No	GQ379161.1|Argentina|2006/02/15
FJ766331.1	Aquila_chrysaetos	Bird	Bird	NA	Spain	Europe	2007-10-15	1a	No	FJ766331.1|Spain|2007/10/15
FJ766332.1	Aquila_chrysaetos	Bird	Bird	NA	Spain	Europe	2007-10-15	1a	No	FJ766332.1|Spain|2007/10/15
FJ483548.1	Corvidae	Bird	Bird	NA	Italy	Europe	2008-06-15	1a	No	FJ483548.1|Italy|2008/06/15
FJ483549.1	Corvidae	Bird	Bird	NA	Italy	Europe	2008-06-15	1a	No	FJ483549.1|Italy|2008/06/15
FJ425721.1	Homo_sapiens	Human	Human	brain	Russia	Russia	2007-06-15	2	No	FJ425721.1|Russia|2007/06/15
FJ159129.1	Uranotaenia	Mosquito	Mosquito	NA	Russia	Russia	2006-06-15	4a	No	FJ159129.1|Russia|2006/06/15
FJ159130.1	Uranotaenia	Mosquito	Mosquito	NA	Russia	Russia	2005-06-15	4a	No	FJ159130.1|Russia|2005/06/15
FJ159131.1	Uranotaenia	Mosquito	Mosquito	NA	Russia	Russia	2005-06-15	4a	No	FJ159131.1|Russia|2005/06/15
EF429197.1	Homo_sapiens	Human	Human	NA	South_Africa	Africa	1989-06-15	2	No	EF429197.1|South_Africa|1989/06/15
EF429198.1	Homo_sapiens	Human	Human	NA	South_Africa	Africa	2001-06-15	2	No	EF429198.1|South_Africa|2001/06/15
EF429200.1	Homo_sapiens	Human	Human	NA	South_Africa	Africa	1958-06-15	2	No	EF429200.1|South_Africa|1958/06/15
DQ786572.1	Passer_domesticus	Bird	Bird	brain_cell	France	Europe	2004-10-18	1a	No	DQ786572.1|France|2004/10/18
DQ786573.1	Pica_pica	Bird	Bird	brain_cell	France	Europe	2004-10-21	1a	No	DQ786573.1|France|2004/10/21
DQ431699.1	Homo_sapiens	Human	Human	blood	USA	North_America	2003-06-15	1a	No	DQ431699.1|USA|2003/06/15
DQ256376.1	Homo_sapiens	Human	Human	brain	India	India	1980-06-15	5/1c	No	DQ256376.1|India|1980/06/15
DQ176636.2	Coracopsis_vasa	Bird	Bird	NA	Madagascar	Africa	1978-06-15	2	No	DQ176636.2|Madagascar|1978/06/15
AY765264.1	Culex_pipiens	Mosquito	Mosquito	NA	Czech_Republic	Europe	1997-09-17	3	No	AY765264.1|Czech_Republic|1997/09/17
AY701412.1	Equus_caballus	Horse	Horse	brain	Morocco	Africa	1996-06-15	1a	No	AY701412.1|Morocco|1996/06/15
AY701413.1	Equus_caballus	Horse	Horse	brain	Morocco	Africa	2003-06-15	1a	No	AY701413.1|Morocco|2003/06/15
MN939557.1	Homo_sapiens	Human	Human	NA	Italy	Europe	2018-06-15	2	Yes	MN939557.1|Italy|2018/06/15
MN939558.1	Homo_sapiens	Human	Human	NA	Italy	Europe	2016-06-15	2	Yes	MN939558.1|Italy|2016/06/15
MN939559.1	Homo_sapiens	Human	Human	NA	Italy	Europe	2016-06-15	2	Yes	MN939559.1|Italy|2016/06/15
MN939560.1	Homo_sapiens	Human	Human	NA	Italy	Europe	2016-06-15	2	Yes	MN939560.1|Italy|2016/06/15
MN939561.1	Homo_sapiens	Human	Human	NA	Italy	Europe	2018-06-15	2	Yes	MN939561.1|Italy|2018/06/15
MN939562.1	Homo_sapiens	Human	Human	NA	Italy	Europe	2018-06-15	2	Yes	MN939562.1|Italy|2018/06/15
MN939563.1	Homo_sapiens	Human	Human	NA	Italy	Europe	2018-06-15	2	Yes	MN939563.1|Italy|2018/06/15
MN939564.1	Homo_sapiens	Human	Human	NA	Italy	Europe	2016-06-15	2	Yes	MN939564.1|Italy|2016/06/15
KP789953.1	Homo_sapiens	Human	Human	NA	Italy	Europe	2014-06-15	2	Yes	KP789953.1|Italy|2014/06/15
KP789954.1	Homo_sapiens	Human	Human	NA	Italy	Europe	2014-06-15	2	Yes	KP789954.1|Italy|2014/06/15
KP789955.1	Homo_sapiens	Human	Human	Urine	Italy	Europe	2014-06-15	2	Yes	KP789955.1|Italy|2014/06/15
KP789956.1	Homo_sapiens	Human	Human	Urine	Italy	Europe	2014-06-15	2	Yes	KP789956.1|Italy|2014/06/15
KP789957.1	Homo_sapiens	Human	Human	NA	Italy	Europe	2014-06-15	2	Yes	KP789957.1|Italy|2014/06/15
KP789958.1	Homo_sapiens	Human	Human	NA	Italy	Europe	2014-06-15	2	Yes	KP789958.1|Italy|2014/06/15
KP789959.1	Homo_sapiens	Human	Human	NA	Italy	Europe	2014-06-15	2	Yes	KP789959.1|Italy|2014/06/15
KT207792.1	Culex_pipiens	Mosquito	Mosquito	mosquito_pool	Italy	Europe	2014-08-18	2	Yes	KT207792.1|Italy|2014/08/18
KF588365.1	Homo_sapiens	Human	Human	Urine	Italy	Europe	2013-08-15	2	Yes	KF588365.1|Italy|2013/08/15
KF647248.1	Homo_sapiens	Human	Human	Blood	Italy	Europe	2013-08-15	2	Yes	KF647248.1|Italy|2013/08/15
KF647249.1	Homo_sapiens	Human	Human	Urine	Italy	Europe	2013-08-15	2	Yes	KF647249.1|Italy|2013/08/15
KF647250.1	Homo_sapiens	Human	Human	Urine	Italy	Europe	2013-08-15	2	Yes	KF647250.1|Italy|2013/08/15
KF647251.1	Homo_sapiens	Human	Human	NA	Italy	Europe	2013-08-15	2	Yes	KF647251.1|Italy|2013/08/15
KF647252.1	Homo_sapiens	Human	Human	Urine	Italy	Europe	2013-08-15	2	Yes	KF647252.1|Italy|2013/08/15
KF823805.1	Homo_sapiens	Human	Human	Urine	Italy	Europe	2013-08-15	2	Yes	KF823805.1|Italy|2013/08/15
KF823806.1	Homo_sapiens	Human	Human	Urine	Italy	Europe	2013-10-15	2	Yes	KF823806.1|Italy|2013/10/15
KP789960.1	Homo_sapiens	Human	Human	Urine	Italy	Europe	2013-06-15	2	Yes	KP789960.1|Italy|2013/06/15
KU573080.1	Culex_pipiens	Mosquito	Mosquito	NA	Italy	Europe	2013-06-15	2	Yes	KU573080.1|Italy|2013/06/15
KU573081.1	Pica_pica	Bird	Bird	NA	Italy	Europe	2013-06-15	2	Yes	KU573081.1|Italy|2013/06/15
KU573082.1	Corvus	Bird	Bird	NA	Italy	Europe	2013-06-15	2	Yes	KU573082.1|Italy|2013/06/15
KU573083.1	Culex_pipiens	Mosquito	Mosquito	NA	Italy	Europe	2013-06-15	2	Yes	KU573083.1|Italy|2013/06/15
MW862073	Accipiter_gentilis	Bird	Bird	brain	Italy	Europe	2012-06-15	2	Yes	MW862073|Italy|2012/06/15
MW862074	Accipiter_gentilis	Bird	Bird	brain	Italy	Europe	2013-09-30	2	Yes	MW862074|Italy|2013/09/30
MW862075	Pica_pica	Bird	Bird	internal_organs	Italy	Europe	2015-08-05	2	Yes	MW862075|Italy|2015/08/05
MW862076	Pica_pica	Bird	Bird	internal_organs	Italy	Europe	2015-08-13	2	Yes	MW862076|Italy|2015/08/13
MW862077	Pica_pica	Bird	Bird	internal_organs	Italy	Europe	2015-08-05	2	Yes	MW862077|Italy|2015/08/05
MW862078	Bubo_bubo	Bird	Bird	internal_organs	Italy	Europe	2015-08-05	2	Yes	MW862078|Italy|2015/08/05
MW862079	Culex_pipiens	Mosquito	Mosquito	insect	Italy	Europe	2015-08-06	2	Yes	MW862079|Italy|2015/08/06
MW862080	Accipiter_gentilis	Bird	Bird	internal_organs	Italy	Europe	2015-09-23	2	Yes	MW862080|Italy|2015/09/23
MW862081	Corvus_corone	Bird	Bird	internal_organs	Italy	Europe	2015-08-12	2	Yes	MW862081|Italy|2015/08/12
MW862082	Corvus_corone	Bird	Bird	internal_organs	Italy	Europe	2015-09-07	2	Yes	MW862082|Italy|2015/09/07
MW862083	Accipiter_gentilis	Bird	Bird	cellular_culture	Italy	Europe	2015-11-02	2	Yes	MW862083|Italy|2015/11/02
MW862084	Pica_pica	Bird	Bird	internal_organs	Italy	Europe	2015-08-12	2	Yes	MW862084|Italy|2015/08/12
MW862085	Pica_pica	Bird	Bird	internal_organs	Italy	Europe	2015-08-12	2	Yes	MW862085|Italy|2015/08/12
MW862086	Accipiter_nisus	Bird	Bird	internal_organs	Italy	Europe	2016-09-28	2	Yes	MW862086|Italy|2016/09/28
MW862087	Pica_pica	Bird	Bird	homogenate	Italy	Europe	2017-11-02	2	Yes	MW862087|Italy|2017/11/02
MW862088	Pica_pica	Bird	Bird	internal_organs	Italy	Europe	2017-08-07	2	Yes	MW862088|Italy|2017/08/07
MW862089	Corvus_corone	Bird	Bird	internal_organs	Italy	Europe	2017-08-22	2	Yes	MW862089|Italy|2017/08/22
MW862090	Apus_apus	Bird	Bird	homogenate	Italy	Europe	2018-07-24	2	Yes	MW862090|Italy|2018/07/24
MW862091	Pica_pica	Bird	Bird	cryolysate	Italy	Europe	2018-07-31	2	Yes	MW862091|Italy|2018/07/31
MW862092	Hirundo_rustica	Bird	Bird	cryolysate	Italy	Europe	2018-08-13	2	Yes	MW862092|Italy|2018/08/13
MW862093	Accipiter_gentilis	Bird	Bird	homogenate	Italy	Europe	2018-09-08	2	Yes	MW862093|Italy|2018/09/08
MW862094	Sylvia_conspicillata	Bird	Bird	cryolysate	Italy	Europe	2019-07-15	2	Yes	MW862094|Italy|2019/07/15
MW862095	Corvus_cornix	Bird	Bird	internal_organs	Italy	Europe	2019-09-19	2	Yes	MW862095|Italy|2019/09/19
MW862096	Accipiter_gentilis	Bird	Bird	cellular_culture	Italy	Europe	2018-08-31	2	Yes	MW862096|Italy|2018/08/31
MW862097	Accipiter_gentilis	Bird	Bird	cellular_culture	Italy	Europe	2018-09-05	2	Yes	MW862097|Italy|2018/09/05
MW862098	Corvus_cornix	Bird	Bird	internal_organs	Italy	Europe	2018-10-13	2	Yes	MW862098|Italy|2018/10/13
MW862099	Corvus_cornix	Bird	Bird	internal_organs	Italy	Europe	2018-10-06	2	Yes	MW862099|Italy|2018/10/06
MW862100	Corvus_cornix	Bird	Bird	internal_organs	Italy	Europe	2018-10-02	2	Yes	MW862100|Italy|2018/10/02
MW862101	Accipiter_gentilis	Bird	Bird	RNA	Italy	Europe	2019-07-15	2	Yes	MW862101|Italy|2019/07/15
MW862102	Pica_pica	Bird	Bird	cellular_culture	Italy	Europe	2019-10-23	2	Yes	MW862102|Italy|2019/10/23
MW862103	Accipiter_gentilis	Bird	Bird	cellular_culture	Italy	Europe	2019-09-12	2	Yes	MW862103|Italy|2019/09/12
MW862104	Strix_aluco	Bird	Bird	cellular_culture	Italy	Europe	2019-09-26	2	Yes	MW862104|Italy|2019/09/26
MW862105	Corvus_cornix	Bird	Bird	homogenate	Italy	Europe	2019-10-10	2	Yes	MW862105|Italy|2019/10/10
MW862106	Culex_pipiens	Mosquito	Mosquito	cellular_culture	Italy	Europe	2019-09-26	2	Yes	MW862106|Italy|2019/09/26
MW862107	Corvus_cornix	Bird	Bird	internal_organs	Italy	Europe	2019-08-26	2	Yes	MW862107|Italy|2019/08/26
MW862108	Corvus_cornix	Bird	Bird	Brain	Italy	Europe	2020-08-24	2	Yes	MW862108|Italy|2020/08/24
ON032488	Corvus_cornix	Bird	Bird	Viral_strain	Italy	Europe	2020-09-07	2	Yes	ON032488|Italy|2020/09/07
ON032489	Accipiter_gentilis	Bird	Bird	Viral_strain	Italy	Europe	2020-09-01	2	Yes	ON032489|Italy|2020/09/01
ON032490	Accipiter_gentilis	Bird	Bird	Homogenate	Italy	Europe	2021-08-19	2	Yes	ON032490|Italy|2021/08/19
ON032491	Corvus_cornix	Bird	Bird	Viral_strain	Italy	Europe	2021-08-18	2	Yes	ON032491|Italy|2021/08/18
ON032492	Pica_pica	Bird	Bird	Viral_strain	Italy	Europe	2021-08-26	2	Yes	ON032492|Italy|2021/08/26
ON032493	Accipiter_gentilis	Bird	Bird	Viral_strain	Italy	Europe	2021-08-31	2	Yes	ON032493|Italy|2021/08/31
ON032494	Accipiter_gentilis	Bird	Bird	Viral_strain	Italy	Europe	2021-09-10	2	Yes	ON032494|Italy|2021/09/10
ON032495	Corvus_cornix	Bird	Bird	Viral_strain	Italy	Europe	2021-09-16	2	Yes	ON032495|Italy|2021/09/16
ON032497	Garrulus_glandarius	Bird	Bird	Homogenate	Italy	Europe	2021-08-04	2	Yes	ON032497|Italy|2021/08/04

## Sheet: 5_metadata_italians_74
Accession	NRG_Homogenate	Isolate	Species	Genus	Family	Molecule_type	Sequence_type	Genotype	Isolation_source	Geo_Location	Country	Province	Municipality	Host	Host_category	Collection_Date	GeoData_province	TreeID
MW862073	2012.TE.20168	NA	WNV	Flavivirus	Flaviviridae	ssRNA(+)	GenBank	L2	brain	Sardinia	Italy	Oristano	NA	Accipiter_gentilis	Bird	2012-08-24	Oristano	MW862073|Sardinia|2012/08/24
MW862074	2013.TE.27449	NA	WNV	Flavivirus	Flaviviridae	ssRNA(+)	GenBank	L2	brain	Sardinia	Italy	Sassari	Muros	Accipiter_gentilis	Bird	2013-09-30	Sassari	MW862074|Sardinia|2013/09/30
MW862075	2015.TE.21863	NA	WNV	Flavivirus	Flaviviridae	ssRNA(+)	GenBank	L2	internal_organs	Emilia-Romagna	Italy	Modena	San_Cesario	Pica_pica	Bird	2015-08-05	Modena	MW862075|Emilia-Romagna|2015/08/05
MW862076	2015.TE.21864	NA	WNV	Flavivirus	Flaviviridae	ssRNA(+)	GenBank	L2	internal_organs	Sardinia	Italy	Modena	San_Cesario	Pica_pica	Bird	2015-08-13	Modena	MW862076|Sardinia|2015/08/13
MW862077	2015.TE.21865	NA	WNV	Flavivirus	Flaviviridae	ssRNA(+)	GenBank	L2	internal_organs	Sardinia	Italy	Modena	Castelfranco_Emilia	Pica_pica	Bird	2015-08-05	Modena	MW862077|Sardinia|2015/08/05
MW862078	2015.TE.21926	NA	WNV	Flavivirus	Flaviviridae	ssRNA(+)	GenBank	L2	internal_organs	Piedmont	Italy	Alessandria	Barzola	Bubo_bubo	Bird	2015-08-05	Alessandria	MW862078|Piedmont|2015/08/05
MW862079	2015.TE.22115	NA	WNV	Flavivirus	Flaviviridae	ssRNA(+)	GenBank	L2	insect	Piedmont	Italy	Alessandria	Ticineto	Culex_pipiens	Mosquito	2015-08-06	Alessandria	MW862079|Piedmont|2015/08/06
MW862080	2015.TE.26275	NA	WNV	Flavivirus	Flaviviridae	ssRNA(+)	GenBank	L2	internal_organs	Sardinia	Italy	Bologna	Sasso_Marconi	Accipiter_gentilis	Bird	2015-09-23	Bologna	MW862080|Sardinia|2015/09/23
MW862081	2015.TE.22805_1	NA	WNV	Flavivirus	Flaviviridae	ssRNA(+)	GenBank	L2	internal_organs	Sardinia	Italy	Modena	Cavezzo	Corvus_corone	Bird	2015-08-12	Modena	MW862081|Sardinia|2015/08/12
MW862082	2015.TE.24916	NA	WNV	Flavivirus	Flaviviridae	ssRNA(+)	GenBank	L2	internal_organs	Lombardy	Italy	Milano	Inveruno	Corvus_corone	Bird	2015-09-07	Milano	MW862082|Lombardy|2015/09/07
MW862083	NA	2015.TE.30707	WNV	Flavivirus	Flaviviridae	ssRNA(+)	GenBank	L2	cellular_culture	Sardinia	Italy	Sassari	NA	Accipiter_gentilis	Bird	2015-11-02	Sassari	MW862083|Sardinia|2015/11/02
MW862084	2015.TE.22799_2	NA	WNV	Flavivirus	Flaviviridae	ssRNA(+)	GenBank	L2	internal_organs	Sardinia	Italy	Modena	Ravarino	Pica_pica	Bird	2015-08-12	Modena	MW862084|Sardinia|2015/08/12
MW862085	2015.TE.22799_5	NA	WNV	Flavivirus	Flaviviridae	ssRNA(+)	GenBank	L2	internal_organs	Sardinia	Italy	Modena	Ravarino	Pica_pica	Bird	2015-08-12	Modena	MW862085|Sardinia|2015/08/12
MW862086	2016.TE.28315	NA	WNV	Flavivirus	Flaviviridae	ssRNA(+)	GenBank	L2	internal_organs	Sardinia	Italy	Sassari	Budoni	Accipiter_nisus	Bird	2016-09-28	Sassari	MW862086|Sardinia|2016/09/28
MW862087	2017.TE.25819	NA	WNV	Flavivirus	Flaviviridae	ssRNA(+)	GenBank	L2	homogenate	Sardinia	Italy	Bologna	Castel_San_Pietro_Terme	Pica_pica	Bird	2017-11-02	Bologna	MW862087|Sardinia|2017/11/02
MW862088	2017.TE.15851	NA	WNV	Flavivirus	Flaviviridae	ssRNA(+)	GenBank	L2	internal_organs	Sardinia	Italy	Bologna	Minerbio	Pica_pica	Bird	2017-08-07	Bologna	MW862088|Sardinia|2017/08/07
MW862089	2017.TE.16133	NA	WNV	Flavivirus	Flaviviridae	ssRNA(+)	GenBank	L2	internal_organs	Lombardy	Italy	Lodi	Tavazzano_con_Villavesco	Corvus_corone	Bird	2017-08-22	Lodi_Vecchio	MW862089|Lombardy|2017/08/22
MW862090	2018.TE.16657	NA	WNV	Flavivirus	Flaviviridae	ssRNA(+)	GenBank	L2	homogenate	Sardinia	Italy	Ferrara	Poggio_Renatico	Apus_apus	Bird	2018-07-24	Ferrara	MW862090|Sardinia|2018/07/24
MW862091	2018.TE.16663	NA	WNV	Flavivirus	Flaviviridae	ssRNA(+)	GenBank	L2	cryolysate	Sardinia	Italy	Reggio-Emilia	Rio_Saliceto	Pica_pica	Bird	2018-07-31	Reggio_Emilia	MW862091|Sardinia|2018/07/31
MW862092	2018.TE.17978	NA	WNV	Flavivirus	Flaviviridae	ssRNA(+)	GenBank	L2	cryolysate	Sardinia	Italy	Ferrara	Ferrara	Hirundo_rustica	Bird	2018-08-13	Ferrara	MW862092|Sardinia|2018/08/13
MW862093	2018.TE.19703_B	NA	WNV	Flavivirus	Flaviviridae	ssRNA(+)	GenBank	L2	homogenate	Sardinia	Italy	Bologna	Pianoro	Accipiter_gentilis	Bird	2018-09-08	Bologna	MW862093|Sardinia|2018/09/08
MW862094	2018.TE.17785	NA	WNV	Flavivirus	Flaviviridae	ssRNA(+)	GenBank	L2	cryolysate	Sardinia	Italy	Oristano	Aidomaggiore	Sylvia_conspicillata	Bird	2019-07-15	Oristano	MW862094|Sardinia|2019/07/15
MW862095	2018.TE.21498	NA	WNV	Flavivirus	Flaviviridae	ssRNA(+)	GenBank	L2	internal_organs	Sardinia	Italy	Oristano	Laconi	Corvus_cornix	Bird	2019-09-19	Oristano	MW862095|Sardinia|2019/09/19
MW862096	NA	2018.TE.28355	WNV	Flavivirus	Flaviviridae	ssRNA(+)	GenBank	L2	cellular_culture	Lombardy	Italy	Pavia	Pavia	Accipiter_gentilis	Bird	2018-08-31	Pavia	MW862096|Lombardy|2018/08/31
MW862097	NA	2018.TE.19930/B	WNV	Flavivirus	Flaviviridae	ssRNA(+)	GenBank	L2	cellular_culture	Sardinia	Italy	Sud_Sardegna	Isili	Accipiter_gentilis	Bird	2018-09-05	Carbonia	MW862097|Sardinia|2018/09/05
MW862098	2018.TE.23630_A	NA	WNV	Flavivirus	Flaviviridae	ssRNA(+)	GenBank	L2	internal_organs	Sardinia	Italy	Sassari	Alghero	Corvus_cornix	Bird	2018-10-13	Sassari	MW862098|Sardinia|2018/10/13
MW862099	2018.TE.22745	NA	WNV	Flavivirus	Flaviviridae	ssRNA(+)	GenBank	L2	internal_organs	Sardinia	Italy	Nuoro	Tortoli	Corvus_cornix	Bird	2018-10-06	Nuoro	MW862099|Sardinia|2018/10/06
MW862100	2018.TE.22754	NA	WNV	Flavivirus	Flaviviridae	ssRNA(+)	GenBank	L2	internal_organs	Sardinia	Italy	Sassari	Ozieri	Corvus_cornix	Bird	2018-10-02	Sassari	MW862100|Sardinia|2018/10/02
MW862101	2018.TE.19411_B	NA	WNV	Flavivirus	Flaviviridae	ssRNA(+)	GenBank	L2	RNA	Sardinia	Italy	Bologna	Pianoro	Accipiter_gentilis	Bird	2019-07-15	Bologna	MW862101|Sardinia|2019/07/15
MW862102	NA	2019.TE.17152	WNV	Flavivirus	Flaviviridae	ssRNA(+)	GenBank	L2	cellular_culture	Veneto	Italy	Venezia	Quarto_di_Altino	Pica_pica	Bird	2019-10-23	Venezia	MW862102|Veneto|2019/10/23
MW862103	NA	2019.TE.18367	WNV	Flavivirus	Flaviviridae	ssRNA(+)	GenBank	L2	cellular_culture	Piedmont	Italy	Cuneo	Bernezzo	Accipiter_gentilis	Bird	2019-09-12	Cuneo	MW862103|Piedmont|2019/09/12
MW862104	NA	2019.TE.20343_B	WNV	Flavivirus	Flaviviridae	ssRNA(+)	GenBank	L2	cellular_culture	Piedmont	Italy	Cuneo	Montaldo_di_Mondovi	Strix_aluco	Bird	2019-09-26	Cuneo	MW862104|Piedmont|2019/09/26
MW862105	2019.TE.20453	NA	WNV	Flavivirus	Flaviviridae	ssRNA(+)	GenBank	L2	homogenate	Sardinia	Italy	Nuoro	Tortoli	Corvus_cornix	Bird	2019-10-10	Provincia_di_Nuoro	MW862105|Sardinia|2019/10/10
MW862106	NA	2019.TE.19790	WNV	Flavivirus	Flaviviridae	ssRNA(+)	GenBank	L2	cellular_culture	Piedmont	Italy	Cuneo	NA	Culex_pipiens	Mosquito	2019-09-26	Cuneo	MW862106|Piedmont|2019/09/26
MW862107	2019.TE.16245	NA	WNV	Flavivirus	Flaviviridae	ssRNA(+)	GenBank	L2	internal_organs	Piedmont	Italy	Alessandria	Capriata_di_Orba	Corvus_cornix	Bird	2019-08-26	Provincia_di_Alessandria	MW862107|Piedmont|2019/08/26
MW862108	2020.TE.125531	NA	WNV	Flavivirus	Flaviviridae	ssRNA(+)	GenBank	L2	Brain	Piedmont	Italy	Verbano-Cusio-Ossola	Verbania	Corvus_cornix	Bird	2020-08-24	Provincia_del_Verbano-Cusio-Ossola	MW862108|Piedmont|2020/08/24
ON032488	137779/20	ITA2020 13779	WNV	Flavivirus	Flaviviridae	ssRNA(+)	GenBank	L2	Viral_strain	Piedmont	Italy	Torino	Piobesi_Torinese	Corvus_cornix	Bird	2020-09-07	Torino	ON032488|Piedmont|2020/09/07
ON032489	137795/20	ITA2020 137795	WNV	Flavivirus	Flaviviridae	ssRNA(+)	GenBank	L2	Viral_strain	Piedmont	Italy	Cuneo	Baldissero_di_alba	Accipiter_gentilis	Bird	2020-09-01	Cuneo	ON032489|Piedmont|2020/09/01
ON032490	2021.TE.302382	NA	WNV	Flavivirus	Flaviviridae	ssRNA(+)	GenBank	L2	Homogenate	Piedmont	Italy	Alessandria	Predosa	Accipiter_gentilis	Bird	2021-08-19	Alessandria	ON032490|Piedmont|2021/08/19
ON032491	2021.TE.302053	ITA2021 302053	WNV	Flavivirus	Flaviviridae	ssRNA(+)	GenBank	L2	Viral_strain	Lombardy	Italy	Bergamo	Zandobbio	Corvus_cornix	Bird	2021-08-18	Bergamo	ON032491|Lombardy|2021/08/18
ON032492	2021.TE.304510	ITA2021 304510	WNV	Flavivirus	Flaviviridae	ssRNA(+)	GenBank	L2	Viral_strain	Emilia-Romagna	Italy	Piacenza	Travo	Pica_pica	Bird	2021-08-26	Piacenza	ON032492|Emilia-Romagna|2021/08/26
ON032493	2021.TE.304515	ITA2021 304515	WNV	Flavivirus	Flaviviridae	ssRNA(+)	GenBank	L2	Viral_strain	Emilia-Romagna	Italy	Piacenza	Pontenure	Accipiter_gentilis	Bird	2021-08-31	Piacenza	ON032493|Emilia-Romagna|2021/08/31
ON032494	2021.TE.307743	ITA2021 307743	WNV	Flavivirus	Flaviviridae	ssRNA(+)	GenBank	L2	Viral_strain	Sardinia	Italy	Sassari	Alghero	Accipiter_gentilis	Bird	2021-09-10	Sassari	ON032494|Sardinia|2021/09/10
ON032495	2021.TE.309902	ITA2021 309902	WNV	Flavivirus	Flaviviridae	ssRNA(+)	GenBank	L2	Viral_strain	Emilia-Romagna	Italy	Parma	Salsomaggiore_Terme	Corvus_cornix	Bird	2021-09-16	Parma	ON032495|Emilia-Romagna|2021/09/16
ON032497	2021.TE.301498	NA	WNV	Flavivirus	Flaviviridae	ssRNA(+)	GenBank	L2	Homogenate	Emilia-Romagna	Italy	Piacenza	Riglio_Padri	Garrulus_glandarius	Bird	2021-08-04	Piacenza	ON032497|Emilia-Romagna|2021/08/04
MN939557.1	NA	NA	WNV	Flavivirus	Flaviviridae	ssRNA(+)	GenBank	L2	NA	Veneto	Italy	Rovigo	NA	Homo_sapiens	Human	2018-08-24	Rovigo	MN939557.1|Veneto|2018/08/24
MN939558.1	NA	NA	WNV	Flavivirus	Flaviviridae	ssRNA(+)	GenBank	L2	NA	Veneto	Italy	Rovigo	NA	Homo_sapiens	Human	2016-08-24	Rovigo	MN939558.1|Veneto|2016/08/24
MN939559.1	NA	NA	WNV	Flavivirus	Flaviviridae	ssRNA(+)	GenBank	L2	NA	Veneto	Italy	Rovigo	NA	Homo_sapiens	Human	2016-08-24	Rovigo	MN939559.1|Veneto|2016/08/24
MN939560.1	NA	NA	WNV	Flavivirus	Flaviviridae	ssRNA(+)	GenBank	L2	NA	Veneto	Italy	Vicenza	NA	Homo_sapiens	Human	2016-08-24	Vicenza	MN939560.1|Veneto|2016/08/24
MN939561.1	NA	NA	WNV	Flavivirus	Flaviviridae	ssRNA(+)	GenBank	L2	NA	Veneto	Italy	Venezia	NA	Homo_sapiens	Human	2018-08-24	Venezia	MN939561.1|Veneto|2018/08/24
MN939562.1	NA	NA	WNV	Flavivirus	Flaviviridae	ssRNA(+)	GenBank	L2	NA	Veneto	Italy	Treviso	NA	Homo_sapiens	Human	2018-08-24	Treviso	MN939562.1|Veneto|2018/08/24
MN939563.1	NA	NA	WNV	Flavivirus	Flaviviridae	ssRNA(+)	GenBank	L2	NA	Veneto	Italy	Verona	NA	Homo_sapiens	Human	2018-08-24	Verona	MN939563.1|Veneto|2018/08/24
MN939564.1	NA	NA	WNV	Flavivirus	Flaviviridae	ssRNA(+)	GenBank	L2	NA	Veneto	Italy	Rovigo	NA	Homo_sapiens	Human	2016-08-24	Rovigo	MN939564.1|Veneto|2016/08/24
KP789953.1	NA	NA	WNV	Flavivirus	Flaviviridae	ssRNA(+)	GenBank	L2	NA	Lombardy	Italy	Pavia	NA	Homo_sapiens	Human	2014-08-24	Pavia	KP789953.1|Lombardy|2014/08/24
KP789954.1	NA	NA	WNV	Flavivirus	Flaviviridae	ssRNA(+)	GenBank	L2	NA	Lombardy	Italy	Cremona	NA	Homo_sapiens	Human	2014-08-24	Cremona	KP789954.1|Lombardy|2014/08/24
KP789955.1	NA	NA	WNV	Flavivirus	Flaviviridae	ssRNA(+)	GenBank	L2	Urine	Veneto	Italy	Verona	NA	Homo_sapiens	Human	2014-08-24	Verona	KP789955.1|Veneto|2014/08/24
KP789956.1	NA	NA	WNV	Flavivirus	Flaviviridae	ssRNA(+)	GenBank	L2	Urine	Veneto	Italy	Verona	NA	Homo_sapiens	Human	2014-08-24	Verona	KP789956.1|Veneto|2014/08/24
KP789957.1	NA	NA	WNV	Flavivirus	Flaviviridae	ssRNA(+)	GenBank	L2	NA	Lombardy	Italy	Cremona	NA	Homo_sapiens	Human	2014-08-24	Cremona	KP789957.1|Lombardy|2014/08/24
KP789958.1	NA	NA	WNV	Flavivirus	Flaviviridae	ssRNA(+)	GenBank	L2	NA	Lombardy	Italy	Pavia	NA	Homo_sapiens	Human	2014-08-24	Pavia	KP789958.1|Lombardy|2014/08/24
KP789959.1	NA	NA	WNV	Flavivirus	Flaviviridae	ssRNA(+)	GenBank	L2	NA	Lombardy	Italy	Pavia	NA	Homo_sapiens	Human	2014-08-24	Pavia	KP789959.1|Lombardy|2014/08/24
KT207792.1	NA	1270/14	WNV	Flavivirus	Flaviviridae	ssRNA(+)	GenBank	L2	mosquito_pool	Veneto	Italy	NA	NA	Culex_pipiens	Mosquito	2014-08-18	Legnago	KT207792.1|Veneto|2014/08/18
KF588365.1	NA	NA	WNV	Flavivirus	Flaviviridae	ssRNA(+)	GenBank	L2	Urine	Veneto	Italy	Rovigo	NA	Homo_sapiens	Human	2013-08-15	Rovigo	KF588365.1|Veneto|2013/08/15
KF647248.1	NA	NA	WNV	Flavivirus	Flaviviridae	ssRNA(+)	GenBank	L2	Blood	Veneto	Italy	Rovigo	NA	Homo_sapiens	Human	2013-08-15	Rovigo	KF647248.1|Veneto|2013/08/15
KF647249.1	NA	NA	WNV	Flavivirus	Flaviviridae	ssRNA(+)	GenBank	L2	Urine	Veneto	Italy	Rovigo	NA	Homo_sapiens	Human	2013-08-15	Rovigo	KF647249.1|Veneto|2013/08/15
KF647250.1	NA	NA	WNV	Flavivirus	Flaviviridae	ssRNA(+)	GenBank	L2	Urine	Veneto	Italy	Rovigo	NA	Homo_sapiens	Human	2013-08-15	Rovigo	KF647250.1|Veneto|2013/08/15
KF647251.1	NA	NA	WNV	Flavivirus	Flaviviridae	ssRNA(+)	GenBank	L2	NA	Veneto	Italy	Padova	NA	Homo_sapiens	Human	2013-08-15	Padova	KF647251.1|Veneto|2013/08/15
KF647252.1	NA	NA	WNV	Flavivirus	Flaviviridae	ssRNA(+)	GenBank	L2	Urine	Veneto	Italy	Rovigo	NA	Homo_sapiens	Human	2013-08-15	Rovigo	KF647252.1|Veneto|2013/08/15
KF823805.1	NA	NA	WNV	Flavivirus	Flaviviridae	ssRNA(+)	GenBank	L2	Urine	Veneto	Italy	Rovigo	NA	Homo_sapiens	Human	2013-08-15	Rovigo	KF823805.1|Veneto|2013/08/15
KF823806.1	NA	NA	WNV	Flavivirus	Flaviviridae	ssRNA(+)	GenBank	L2	Urine	Lombardy	Italy	Mantova	NA	Homo_sapiens	Human	2013-10-15	Mantova	KF823806.1|Lombardy|2013/10/15
KP789960.1	NA	NA	WNV	Flavivirus	Flaviviridae	ssRNA(+)	GenBank	L2	Urine	Lombardy	Italy	Mantova	NA	Homo_sapiens	Human	2013-08-24	Mantova	KP789960.1|Lombardy|2013/08/24
KU573080.1	NA	178907_2013	WNV	Flavivirus	Flaviviridae	ssRNA(+)	GenBank	L2	NA	Emilia-Romagna	Italy	NA	NA	Culex_pipiens	Mosquito	2013-08-24	Ferrara	KU573080.1|Emilia-Romagna|2013/08/24
KU573081.1	NA	210912/2013	WNV	Flavivirus	Flaviviridae	ssRNA(+)	GenBank	L2	NA	Emilia-Romagna	Italy	NA	NA	Pica_pica	Bird	2013-08-24	Ferrara	KU573081.1|Emilia-Romagna|2013/08/24
KU573082.1	NA	223278/2013	WNV	Flavivirus	Flaviviridae	ssRNA(+)	GenBank	L2	NA	Emilia-Romagna	Italy	NA	NA	Corvus	Bird	2013-08-24	Ferrara	KU573082.1|Emilia-Romagna|2013/08/24
KU573083.1	NA	244558/2013	WNV	Flavivirus	Flaviviridae	ssRNA(+)	GenBank	L2	NA	Emilia-Romagna	Italy	NA	NA	Culex_pipiens	Mosquito	2013-08-24	Ferrara	KU573083.1|Emilia-Romagna|2013/08/24
