# Supplementary material for: Epidemiological and Evolutionary Analysis of West Nile Virus Lineage 2 in Italy
Source: Viruses. 2022 Dec 22;15(1):35. doi: 10.3390/v15010035 (PMC9866873; doi:10.3390/v15010035)
Supplement: Supplementary file 1 [file viruses-15-00035-s001.zip › Supplementary_Table_3.xlsx]

## Sheet: Models_used
Dataset	Number of sequences	Framework	Program	Substitution model	Gamma categories	Molecular Clock	Clock model	Prior	Tip dating	Number of dimensions	Become uninfectious rate	Origin (median)	Reproductive number	Sampling prior	Number of generations	Burn-in	Trait (location) model	Convergence	Rate	Origin of L1	Origin of L2	Presence of WNV L2 Italian clade	Bootstrap support for WNV L2 Italian clade	Posterior support for WNV L2 Italian clade	Origin of WNV L2 Italian group
WNV_all	2478	Maximum-likelihood	FastTree	GTR+gamma	4	No	NA	NA	NA	NA	NA	NA	NA	NA	NA	NA	NA	NA		NA	NA	Yes		NA	NA
WNV_world	368	Maximum-likelihood	RAxML	GTRGAMMAI	4	No	NA	NA	NA	NA	NA	NA	NA	NA	NA	NA	NA	NA		NA	NA	Yes		NA	NA
WNV_world	368	Bayesian	BEAST2	GTR+gamma	4	Yes	Strict	Coalescent constant	Yes	NA	NA	283.61	NA	NA	2 X 250 millions	0.1	NA	Yes	0.000277	1888	1461.25	Yes	NA	1	2008,6; 13,11; [14,06; 12,2]
WNV_world	368	Bayesian	BEAST2	GTR+gamma	4	Yes	Strict	Birth-death	Yes	NA	NA	-225.66	NA	NA	2 X 250 millions	0.1	NA	Yes	0.000218	1863.28	1307.36	Yes	NA	1	2006,88; 14,83; [16,04; 13,65]
WNV_world	368	Bayesian	BEAST2	GTR+gamma	4	Yes	Relaxed log-normal	Coalescent constant	Yes	NA	NA	1453.2	NA	NA	2 X 250 millions	0.1	NA	No	0.000794	1917.75	1791.22	Yes	NA	1	2009,79; 11,92; [13,21; 10,76]
WNV_world	368	Bayesian	BEAST2	GTR+gamma	4	Yes	Relaxed log-normal	Birth-death	Yes	NA	NA	NA	NA	NA	2 X 250 millions	0.1	NA	No	6.72e-07	NA	NA	Yes	NA	1	NA
WNV_world	368	Bayesian	BEAST2	GTR+gamma	4	Yes	Relaxed exponential	Coalescent constant	Yes	NA	NA	1418.01	NA	NA	2 X 250 millions	0.1	NA	No	0.000782	1922.98	1816.48	Yes	NA	1	2009,69; 12,02; [13,42; 10,77]
WNV_world	368	Bayesian	BEAST2	GTR+gamma	4	Yes	Relaxed exponential	Birth-death	Yes	NA	NA	NA	NA	NA	2 X 250 millions	0.1	NA	No	7.28e-07	NA	NA	Yes	NA	1	NA
WNVL2_IT	74	Maximum-likelihood	RAxML	GTRGAMMAI	4	No	NA	NA	NA	NA	NA	NA	NA	NA	NA	NA	NA	NA	NA	NA	NA	NA		NA	NA
WNVL2_IT	74	Bayesian	BEAST2	GTR+gamma	4	Yes	Strict	Coalescent Bayesian Skyline	Yes	5	NA	2009,77; 11,94; [13,18; 10,89]	NA	NA	100 millions	0.1	NA	Yes	0.000398	NA	NA	NA	NA	NA	2009,77; 11,94; [13,18; 10,89]
WNVL2_IT	74	Bayesian	BEAST2	GTR+gamma	4	Yes	Relaxed log-normal	Coalescent Bayesian Skyline	Yes	5	NA	2010,03; 11,68; [13,20; 10,45]	NA	NA	100 millions	0.1	NA	Yes	0.000415	NA	NA	NA	NA	NA	2010,03; 11,68; [13,20; 10,45]
WNVL2_IT	74	Bayesian	BEAST2	GTR+gamma	4	Yes	Relaxed exponential	Coalescent Bayesian Skyline	Yes	5	NA	2011,1; 10,61; [13,53; 9,33]	NA	NA	100 millions	0.1	NA	Yes	0.000534	NA	NA	NA	NA	NA	2011,1; 10,61; [13,53; 9,33]
WNVL2_IT	74	Bayesian	BEAST2	GTR+gamma	4	Yes	Strict	Coalescent Bayesian Skyline	Yes	10	NA	2009,79; 11,92; [13,20;10,89]	NA	NA	100 millions	0.1	NA	Yes	0.000393	NA	NA	NA	NA	NA	2009,79; 11,92; [13,20;10,89]
WNVL2_IT	74	Bayesian	BEAST2	GTR+gamma	4	Yes	Relaxed log-normal	Coalescent Bayesian Skyline	Yes	10	NA	2010,03; 11,68; [13,12; 10,39]	NA	NA	100 millions	0.1	NA	Yes	0.000408	NA	NA	NA	NA	NA	2010,03; 11,68; [13,12; 10,39]
WNVL2_IT	74	Bayesian	BEAST2	GTR+gamma	4	Yes	Relaxed exponential	Coalescent Bayesian Skyline	Yes	10	NA	2011,16; 10,55; [13,32; 9,32]	NA	NA	100 millions	0.1	NA	Yes	0.00052	NA	NA	NA	NA	NA	2011,16; 10,55; [13,32; 9,32]
WNVL2_IT	74	Bayesian	BEAST2	GTR+gamma	4	Yes	Strict	Birth-death Skyline Serial	Yes	5	Normal; M=27.0; S=5.0	2009,16; 11,55; [12,73; 10,56]	Log-Normal; M=0.0; S=1.25	Beta; Alpha=1.0; Beta=9999.0	100 millions	0.1	NA	Yes	0.000407	NA	NA	NA	NA	NA	2009,16; 11,55; [12,73; 10,56]
WNVL2_IT	74	Bayesian	BEAST2	GTR+gamma	4	Yes	Strict	Birth-death Skyline Serial	Yes	10	Normal; M=27.0; S=5.0	2010,4; 11,31; [11,59; 10,90]	Log-Normal; M=0.0; S=1.25	Beta; Alpha=1.0; Beta=9999.0	100 millions	0.1	NA	Yes	0.000406	NA	NA	NA	NA	NA	2010,4; 11,31; [11,59; 10,90]
WNVL2_IT	74	Bayesian	BEAST1	GTR+gamma	4	Yes	Relaxed log-normal	Coalescent Bayesian Skyline	Yes	10	NA	2010.14; 11,57; [13,12; 10,27]	NA	NA	500 millions	0.1	Continuous; Cauchy RRW (Jitter=0.01)	Yes	0.000419	NA	NA	NA	NA	NA	2010,14; 11,57; [13,12; 10,27]
WNVL2_IT	74	Bayesian	BEAST2	GTR+gamma	4	Yes	Relaxed log-normal	Coalescent Bayesian Skyline	Yes	10	NA	2010,00; [13,20; 10,51]	NA	NA	500 millions	0.1	Discrete	Yes	0.00041	NA	NA	NA	NA	NA	2010,00; [13,20; 10,51]
