# Supplementary material for: Epidemiological and Evolutionary Analysis of West Nile Virus Lineage 2 in Italy
Source: Viruses. 2022 Dec 22;15(1):35. doi: 10.3390/v15010035 (PMC9866873; doi:10.3390/v15010035)
Supplement: Supplementary file 1 [file viruses-15-00035-s001.zip › viruses-2080739-File S1-Group authorship list.xlsx]

## Sheet: Sheet1
The below information is required for each author in the group
Title	First Name	Last Name	Email Address	Institution	City	Country
Dr	Sofia	Gambini	s.gambini@izsum.it	Istituto Zooprofilattico Sperimentale Umbria e Marche Sede di Ancona	Ancona	Italy
Dr	Stefano	Gavaudan	s.gavaudan@izsum.it	Istituto Zooprofilattico Sperimentale Umbria e Marche Sede di Ancona	Ancona	Italy
Dr	Giantonella	Puggioni	giantonella.puggioni@izs-sardegna.it	Istituto Zooprofilattico Sperimentale della Sardegna	Sassari	Italy
Dr	Stefano	Cappai	stefano.cappai@izs-sardegna.it	Centro di Sorveglianza Epidemiologica (CdSE), Istituto Zooprofilattico Sperimentale della Sardegna	Cagliari	Italy
Dr	Nicola	Cavaliere	nicola.cavaliere@izspb.it	Istituto Zooprofilattico Sperimentale della Puglia e della Basilicata	Foggia	Italy
Dr	Furio	Ferringo	furio.ferringo@izspb.it	Istituto Zooprofilattico Sperimentale della Puglia e della Basilicata	Foggia	Italy
Dr	Federica	Gobbo	fgobbo@izsvenezie.it	Istituto Zooprofilattico Sperimentale delle Venezie	Padova	Italy
Dr	Diletta	Fornasiero	DFornasiero@izsvenezie.it	Istituto Zooprofilattico Sperimentale delle Venezie	Padova	Italy
Dr	Cristiano	Corona	cristiano.corona@izsto.it	Istituto Zooprofilattico Sperimentale del Piemonte Liguria e Valle d'Aosta	Torino	Italy
Dr	Maria Lucia	Mandola	marialucia.mandola@izsto.it﻿	Istituto Zooprofilattico Sperimentale del Piemonte Liguria e Valle d'Aosta	Torino	Italy
Dr	Davide	Lelli	davide.lelli@izsler.it	Istitituto Zooprofilattico Sperimentale della Lombardia ed Emilia Romagna	Brescia	Italy
Dr	Mattia	Calzolari	mattia.calzolari@izsler.it	Istituto Zooprofilattico Sperimentale della Lombardia ed Emilia Romagna	Reggio Emilia	Italy
Dr	Giovanna	Fusco	giovanna. fusco@izsmportici.it	Istituto Zooprofilattico Sperimentale Del Mezzogiorno	Napoli	Italy
Dr	Claudio	De Martinis	claudio.demartinis@izsmportici.it	Istituto Zooprofilattico Sperimentale Del Mezzogiorno	Napoli	Italy
Dr	Giuseppa	Purpari	giuseppa.purpari@izssicilia.it;	Istituto Zooprofilattico Sperimentale della Sicilia	Palermo	Italy
Dr	Annalisa	Guercio	annalisa.guercio@izssicilia.it	Istituto Zooprofilattico Sperimentale della Sicilia	Palermo	Italy
Dr	Antonella	Cersini	antonella.cersini@izslt.it	Istituto Zooprofilattico Sperimentale Lazio e Toscana	Roma	Italy
Dr	Maria Teresa	Scicluna	teresa.scicluna@izslt.it	Istituto Zooprofilattico Sperimentale Lazio e Toscana	Roma	Italy
Dr	Gianluca Antonio	Romeo	ga.romeo-esterno@sanita.it	Italian Ministry of Health-Directorate-General for Animal Health and Veterinary Medicinal Products	Roma	Italy
Dr	Fabio	Bellucci	f.bellucci-esterno@sanita.it	Italian Ministry of Health-Directorate-General for Animal Health and Veterinary Medicinal Products	Roma	Italy
